# Supplementary material for: QTL mapping for soybean (Glycine max L.) leaf chlorophyll-content traits in a genotyped RIL population by using RAD-seq based high-density linkage map
Source: BMC Genomics. 2020 Oct 23;21:739. doi: 10.1186/s12864-020-07150-4 (PMC7585201; doi:10.1186/s12864-020-07150-4)
Supplement: Supplementary file 1 — Additional file 1: Table S1: The pairwise correlation coefficients between different chlorophyll-content traits in the ZH RILs across environments; Table S2: Correlation coefficients between different environments for leaf chlorophyll-content traits in the ZH RILs; Table S3: Number of SNPs in the bin markers; Table S4: Description of characteristics of 20 chromosomes in the ZH RIL population high-density genetic map; Table S5: Segregation distortions of 2639 bin markers among the ZH RIL population; Table S6: The 78 QTLs and 70 loci for leaf chlorophyll-content traits in the ZH RIL population across different environments; Table S7: Information of Soybase published leaf chlorophyll-content traits QTLs; Table S8: Comparisons of the detected chlorophyll-content QTLs with the previously published ones; Table S9: Five important chlorophyll-content traits QTL hotspots are associated with several reported yield-related QTLs on SoyBase; Table S10: Genes in the hereditary intervals of the 13 major chlorophyll-content trait QTLs; Table S11: Genes in the hereditary intervals of the five important QTL hotspots; Table S12: Gene Ontology (GO) enrichment analysis of the genes in genetic blocks of the major QTLs and important QTL hotspots; Table S13: Filtered GO enrichment terms of the genes in genetic blocks of the major QTLs and important QTL hotspots; Table S14: Gene annotations from SoyBase; Table S15: Details of field trails, meteorological conditions and soybean growth stages used to determine the soybean leaf chlorophyll-content traits. [file 12864_2020_7150_MOESM1_ESM.xlsx]

## Sheet: Table S1
Table S1. The pairwise correlation coefficients between different chlorophyll-content traits in the ZH RILs across environments.
		TSP	MSP	BSP	ASP	Chl_A	Chl_B	Chl_A/B
2017Spr-R1	TSP	1
	MSP	0.58**	1
	BSP	0.24**	0.47**	1
	ASP	0.78**	0.87**	0.72**	1
2017Spr-R4	TSP	1
	MSP	0.49**	1
	BSP	0.51**	0.50**	1
	ASP	0.83**	0.82**	0.80**	1
2017Spr-R6	TSP	1
	MSP	0.56**	1
	BSP	0.37**	0.46**	1
	ASP	0.81**	0.85**	0.75**	1
2017Sum-R1	TSP	1
	MSP	0.40**	1
	BSP	0.16*	0.43**	1
	ASP	0.67**	0.82**	0.74**	1
	Chl_A	0	0.08	0.09	0.08	1
	Chl_B	-0.01	0.07	0.06	0.06	0.94**	1
	Chl_A/B	0	0.05	0.14	0.09	0.43**	0.09	1
2017Sum-R4	TSP	1
	MSP	0.63**	1
	BSP	0.38**	0.50**	1
	ASP	0.80**	0.87**	0.78**	1
	Chl_A	-0.13	-0.09	-0.18*	-0.16*	1
	Chl_B	-0.08	-0.11	-0.12	-0.13	0.66**	1
	Chl_A/B	-0.042	0.06	-0.03	0	0.20*	-0.58**	1
2017Sum-R6	TSP	1
	MSP	0.67**	1
	BSP	0.21**	0.20**	1
	ASP	0.85**	0.84**	0.57**	1
	Chl_A	0.05	0.08	-0.06	0.04	1
	Chl_B	0.01	0.08	0.08	0.07	0.57**	1
	Chl_A/B	0.06	0	-0.14	-0.03	0.23**	-0.59**	1
TSP: Top leaves SPAD value, MSP: Mid leaves SPAD value, BSP: Bottom leaves SPAD value, ASP: Average SPAD value;
Chl_A: Chlorophyll a content, Chl_B: Chlorophyll b content, Chl_A/B: Chlorophyll a/b ratio;.
2017Spr: the spring of 2017, 2017Sum: the summer of 2017;.
R1: R1 growth stage; R4: R4 growth stage; R6: R6 growth stage.
* indicates that the correlation is significant at the 0.05 level (P < 0.05).
** indicates that the correlation is significant at the 0.01 level (P < 0.01).

## Sheet: Table S2
Table S2. Correlation coefficients between different environments for leaf chlorophyll-content traits in the ZH RILs.
			2017Spr-R1				2017Spr-R4				2017Spr-R6				2017Sum-R1							2017Sum-R4							2017Sum-R6
			TSP	MSP	BSP	ASP	TSP	MSP	BSP	ASP	TSP	MSP	BSP	ASP	TSP	MSP	BSP	ASP	Chl_A	Chl_B	Chl_A/B	TSP	MSP	BSP	ASP	Chl_A	Chl_B	Chl_A/B	TSP	MSP	BSP	ASP	Chl_A	Chl_B	Chl_A/B
2017Spr-R1		TSP	1
		MSP	0.58**	1
		BSP	0.24**	0.47**	1
		ASP	0.78**	0.87**	0.72**	1
2017Spr-R4		TSP	-0.096	0.059	0.041	0.001	1
		MSP	-0.059	-0.04	-0.145	-0.102	0.49**	1
		BSP	-0.15*	-0.073	-0.055	-0.119	0.51**	0.50**	1
		ASP	-0.122	-0.018	-0.063	-0.086	0.83**	0.82**	0.80**	1
2017Spr-R6		TSP	0.39**	0.109	0.038	0.23**	0.084	0.118	-0.004	0.085	1
		MSP	0.25**	0.31**	-0.002	0.24**	0.061	0.052	0.018	0.055	0.56**	1
		BSP	0.16*	0.122	0.29**	0.24**	0.114	0.024	0.146	0.113	0.37**	0.46**	1
		ASP	0.33**	0.23**	0.132	0.29**	0.107	0.081	0.065	0.105	0.81**	0.85**	0.75**	1
2017Sum-R1		TSP	-0.006	-0.02	0.008	-0.008	-0.008	0.018	0.04	0.019	0.06	0.013	0.062	0.055	1
		MSP	-0.041	-0.037	0.041	-0.017	-0.023	0.039	-0.016	0.001	-0.03	0.004	0.001	-0.011	0.40**	1
		BSP	0.027	0.102	0.023	0.064	-0.019	-0.056	-0.086	-0.064	-0.109	0.067	0.056	0.006	0.16*	0.43**	1
		ASP	-0.008	0.024	0.032	0.02	-0.022	-0.002	-0.032	-0.023	-0.042	0.039	0.053	0.02	0.67**	0.82**	0.74**	1
		Chl_A	-0.011	-0.046	-0.011	-0.029	-0.132	-0.087	-0.23**	-0.18*	0.116	0.126	0.004	0.104	0.025	0.019	0.036	0.036	1
		Chl_B	-0.004	-0.053	-0.009	-0.028	-0.137	-0.077	-0.21**	-0.17*	0.149	0.147	0.039	0.141	0.022	0.011	0.016	0.022	0.98**	1
		Chl_A/B	0.002	-0.022	0.003	-0.007	-0.16*	-0.17*	-0.21**	-0.22**	0.036	0.086	-0.036	0.037	0.03	-0.015	0.021	0.015	0.84**	0.81**	1
2017Sum-R4		TSP	0.148	0.084	0.084	0.134	0.067	-0.045	-0.088	-0.022	-0.003	0.099	0.056	0.064	-0.049	0.18*	0.27**	0.20*	0.086	0.058	0.067	1
		MSP	0.109	0.032	0.076	0.092	0.119	-0.005	-0.049	0.032	0.06	0.16*	0.083	0.128	-0.084	0.33**	0.43**	0.32**	0.077	0.049	0.089	0.63**	1
		BSP	0.065	0.002	-0.06	0.004	0.04	-0.062	0.004	-0.007	0.02	0.13	0.015	0.07	-0.007	0.19*	0.33**	0.24**	0.011	0.002	0.058	0.38**	0.50**	1
		ASP	0.129	0.046	0.039	0.091	0.093	-0.045	-0.052	0.002	0.033	0.16*	0.063	0.108	-0.057	0.29**	0.43**	0.31**	0.069	0.043	0.088	0.80**	0.87**	0.78**	1
		Chl_A	0.089	0.003	-0.131	-0.014	0.093	-0.01	0.007	0.039	-0.051	-0.011	-0.068	-0.053	-0.18*	-0.112	0.001	-0.122	0.085	0.089	0.045	-0.014	-0.058	-0.16*	-0.097	1
		Chl_B	0.085	0.09	-0.105	0.032	-0.032	-0.014	-0.018	-0.027	-0.089	0.029	-0.12	-0.073	-0.04	-0.066	-0.002	-0.047	0.089	0.087	0.034	0.009	-0.086	-0.114	-0.082	0.73**	1
		Chl_A/B	0.013	-0.128	-0.056	-0.072	0.15*	0.006	0.038	0.082	0.083	0.054	0.132	0.11	-0.17*	-0.037	0.051	-0.063	-0.019	-0.013	-0.027	0.074	0.064	-0.03	0.042	0.44**	-0.18*	1
2017Sum-R6		TSP	0.065	0.079	-0.061	0.036	-0.015	-0.084	-0.045	-0.058	-0.044	0.057	0.028	0.017	-0.005	0.078	0.23**	0.143	0.138	0.133	0.122	0.33**	0.30**	0.25**	0.35**	-0.004	0.019	-0.018	1
		MSP	0.026	0.112	0.012	0.064	0.005	-0.137	-0.036	-0.068	-0.071	0.073	0.118	0.049	-0.124	0.071	0.22**	0.086	0.032	0.002	0.044	0.34**	0.30**	0.17*	0.33**	0.077	0.059	0.012	0.67**	1
		BSP	-0.001	0.099	-0.021	0.033	0.047	-0.007	-0.042	0.002	-0.124	0.087	0.026	-0.004	0.19*	0.43**	0.92**	0.71**	0.005	-0.018	-0.021	0.25**	0.40**	0.31**	0.40**	0.023	0.032	0.038	0.21**	0.20**	1
		ASP	0.042	0.126	-0.031	0.059	0.013	-0.104	-0.053	-0.057	-0.1	0.093	0.076	0.029	0.013	0.23**	0.56**	0.38**	0.081	0.057	0.069	0.40**	0.43**	0.31**	0.47**	0.041	0.048	0.011	0.85**	0.84**	0.57**	1
		Chl_A	-0.048	-0.102	0.067	-0.036	0.045	0.049	0.001	0.041	0.034	-0.047	0.062	0.018	-0.016	0.006	-0.082	-0.043	-0.16*	-0.15*	-0.148	0.062	0.037	0.042	0.056	-0.078	-0.083	0.088	0.05	0.08	-0.06	0.04	1
		Chl_B	-0.05	-0.005	0.026	-0.013	0.036	0.029	-0.01	0.024	-0.104	0.002	0.035	-0.029	0.021	-0.067	0.006	-0.019	-0.066	-0.073	-0.08	0.031	-0.02	-0.048	-0.018	-0.031	-0.038	0.045	0.01	0.08	0.08	0.07	0.57**	1
		Chl_A/B	-0.011	-0.077	0.051	-0.017	0.057	0.059	0.079	0.078	0.15*	-0.024	0.046	0.072	-0.066	0.05	-0.106	-0.055	-0.073	-0.043	-0.045	-0.027	0.037	0.089	0.043	-0.087	-0.055	-0.004	0.06	0	-0.14	-0.03	0.23**	-0.59**	1
TSP: Top leaves SPAD value, MSP: Mid leaves SPAD value, BSP: Bottom leaves SPAD value, ASP: Average SPAD value, Chl_A: Chlorophyll a content, Chl_B: Chlorophyll b content, Chl_A/B: Chlorophyll a/b ratio;
2017Spr: the spring of 2017, 2017Sum: the summer of 2017;
R1: R1 growth stage; R4: R4 growth stage; R6: R6 growth stage.
* indicates that the correlation is significant at the 0.05 level (P < 0.05).
** indicates that the correlation is significant at the 0.01 level (P < 0.01).
The underlined numbers indicate correlation coefficients between different environments for chlorophyll-content traits.

## Sheet: Table S3
Table S3. Number of SNPs in the bin markers.
Bin name	Start position (bp)	End position (bp)	Length (bp)	SNP number
Gm01_bin1	1	646702	646702	4
Gm01_bin2	646703	741843	95141	2
Gm01_bin3	741844	774988	33145	5
Gm01_bin4	774989	958741	183753	4
Gm01_bin5	958742	1181185	222444	12
Gm01_bin6	1181186	1206498	25313	3
Gm01_bin7	1206499	1257325	50827	2
Gm01_bin8	1257326	1456806	199481	6
Gm01_bin9	1456807	1695798	238992	5
Gm01_bin10	1695799	1771819	76021	2
Gm01_bin11	1771820	1840320	68501	8
Gm01_bin12	1840321	1861966	21646	3
Gm01_bin13	1861967	2087034	225068	11
Gm01_bin14	2087035	2124841	37807	7
Gm01_bin15	2124842	2184517	59676	2
Gm01_bin16	2184518	2243715	59198	5
Gm01_bin17	2243716	2268154	24439	6
Gm01_bin18	2268155	2356761	88607	1
Gm01_bin19	2356762	2472589	115828	3
Gm01_bin20	2472590	2560154	87565	10
Gm01_bin21	2560155	2668805	108651	1
Gm01_bin22	2668806	3014518	345713	9
Gm01_bin23	3014519	3035286	20768	5
Gm01_bin24	3035287	3300327	265041	1
Gm01_bin25	3300328	3327320	26993	3
Gm01_bin26	3327321	3355238	27918	2
Gm01_bin27	3355239	3457542	102304	11
Gm01_bin28	3457543	3607453	149911	28
Gm01_bin29	3607454	3778506	171053	13
Gm01_bin30	3778507	3800377	21871	6
Gm01_bin31	3800378	3895879	95502	10
Gm01_bin32	3895880	3969490	73611	8
Gm01_bin33	3969491	4111485	141995	29
Gm01_bin34	4111486	4326604	215119	1
Gm01_bin35	4326605	5168039	841435	1
Gm01_bin36	5168040	5387968	219929	2
Gm01_bin37	5387969	5571122	183154	15
Gm01_bin38	5571123	5597487	26365	1
Gm01_bin39	5597488	5728192	130705	28
Gm01_bin40	5728193	5758862	30670	4
Gm01_bin41	5758863	7341822	1582960	237
Gm01_bin42	7341823	8745224	1403402	1
Gm01_bin43	8745225	9091713	346489	1
Gm01_bin44	9091714	9954819	863106	4
Gm01_bin45	9954820	11517848	1563029	5
Gm01_bin46	11517849	26055466	14537618	51
Gm01_bin47	26055467	26949034	893568	6
Gm01_bin48	26949035	27922505	973471	8
Gm01_bin49	27922506	33283752	5361247	1
Gm01_bin50	33283753	33511917	228165	1
Gm01_bin51	33511918	33978187	466270	2
Gm01_bin52	33978188	34588579	610392	2
Gm01_bin53	34588580	39149830	4561251	833
Gm01_bin54	39149831	41378058	2228228	188
Gm01_bin55	41378059	42085620	707562	152
Gm01_bin56	42085621	43039980	954360	9
Gm01_bin57	43039981	43084376	44396	1
Gm01_bin58	43084377	43775250	690874	3
Gm01_bin59	43775251	44715278	940028	6
Gm01_bin60	44715279	44923336	208058	18
Gm01_bin61	44923337	45145638	222302	11
Gm01_bin62	45145639	45469717	324079	9
Gm01_bin63	45469718	47023573	1553856	27
Gm01_bin64	47023574	47180129	156556	31
Gm01_bin65	47180130	47327663	147534	4
Gm01_bin66	47327664	47577319	249656	41
Gm01_bin67	47577320	47719320	142001	10
Gm01_bin68	47719321	47743701	24381	5
Gm01_bin69	47743702	47900225	156524	4
Gm01_bin70	47900226	47938579	38354	2
Gm01_bin71	47938580	48322126	383547	3
Gm01_bin72	48322127	48472715	150589	5
Gm01_bin73	48472716	48621074	148359	2
Gm01_bin74	48621075	48658687	37613	5
Gm01_bin75	48658688	48740370	81683	12
Gm01_bin76	48740371	48878896	138526	7
Gm01_bin77	48878897	48935089	56193	2
Gm01_bin78	48935090	49096903	161814	1
Gm01_bin79	49096904	49176506	79603	5
Gm01_bin80	49176507	49323549	147043	19
Gm01_bin81	49323550	49384258	60709	4
Gm01_bin82	49384259	49414456	30198	12
Gm01_bin83	49414457	49600359	185903	24
Gm01_bin84	49600360	49646796	46437	11
Gm01_bin85	49646797	50620735	973939	3
Gm01_bin86	50620736	50665065	44330	4
Gm01_bin87	50665066	50735863	70798	10
Gm01_bin88	50735864	51003682	267819	15
Gm01_bin89	51003683	51314688	311006	1
Gm01_bin90	51314689	51347953	33265	2
Gm01_bin91	51347954	51369947	21994	3
Gm01_bin92	51369948	51493041	123094	13
Gm01_bin93	51493042	51614521	121480	1
Gm01_bin94	51614522	51842742	228221	22
Gm01_bin95	51842743	52154365	311623	7
Gm01_bin96	52154366	52179626	25261	2
Gm01_bin97	52179627	52531784	352158	5
Gm01_bin98	52531785	52587719	55935	1
Gm01_bin99	52587720	52750311	162592	15
Gm01_bin100	52750312	52801574	51263	2
Gm01_bin101	52801575	53270553	468979	14
Gm01_bin102	53270554	53598993	328440	1
Gm01_bin103	53598994	53643708	44715	5
Gm01_bin104	53643709	53766235	122527	13
Gm01_bin105	53766236	53848210	81975	16
Gm01_bin106	53848211	54090024	241814	23
Gm01_bin107	54090025	54133794	43770	5
Gm01_bin108	54133795	54213649	79855	3
Gm01_bin109	54213650	54278220	64571	7
Gm01_bin110	54278221	54408730	130510	12
Gm01_bin111	54408731	54485904	77174	10
Gm01_bin112	54485905	55052539	566635	32
Gm01_bin113	55052540	55169661	117122	5
Gm01_bin114	55169662	55231503	61842	11
Gm01_bin115	55231504	55746878	515375	44
Gm01_bin116	55746879	55915595	168717	13
Gm02_bin1	1	1148541	1148541	20
Gm02_bin2	1148542	1262640	114099	1
Gm02_bin3	1262641	1725867	463227	2
Gm02_bin4	1725868	2121491	395624	1
Gm02_bin5	2121492	2152676	31185	1
Gm02_bin6	2152677	2318265	165589	17
Gm02_bin7	2318266	2344609	26344	8
Gm02_bin8	2344610	2450672	106063	6
Gm02_bin9	2450673	2882525	431853	11
Gm02_bin10	2882526	3360100	477575	21
Gm02_bin11	3360101	3386590	26490	3
Gm02_bin12	3386591	3799917	413327	5
Gm02_bin13	3799918	3885841	85924	3
Gm02_bin14	3885842	4172339	286498	16
Gm02_bin15	4172340	4333123	160784	6
Gm02_bin16	4333124	4435012	101889	3
Gm02_bin17	4435013	4581409	146397	23
Gm02_bin18	4581410	4619198	37789	1
Gm02_bin19	4619199	4838718	219520	14
Gm02_bin20	4838719	5017571	178853	22
Gm02_bin21	5017572	5291209	273638	24
Gm02_bin22	5291210	5578208	286999	24
Gm02_bin23	5578209	5604971	26763	3
Gm02_bin24	5604972	5763112	158141	15
Gm02_bin25	5763113	5832344	69232	9
Gm02_bin26	5832345	6519812	687468	2
Gm02_bin27	6519813	6826911	307099	2
Gm02_bin28	6826912	6946505	119594	3
Gm02_bin29	6946506	7060105	113600	2
Gm02_bin30	7060106	7152841	92736	7
Gm02_bin31	7152842	7267458	114617	3
Gm02_bin32	7267459	7454451	186993	2
Gm02_bin33	7454452	9601062	2146611	65
Gm02_bin34	9601063	10193185	592123	7
Gm02_bin35	10193186	10242407	49222	2
Gm02_bin36	10242408	10313659	71252	5
Gm02_bin37	10313660	10441677	128018	8
Gm02_bin38	10441678	10687633	245956	30
Gm02_bin39	10687634	10781033	93400	17
Gm02_bin40	10781034	10840550	59517	7
Gm02_bin41	10840551	10941899	101349	6
Gm02_bin42	10941900	11514635	572736	3
Gm02_bin43	11514636	11607732	93097	4
Gm02_bin44	11607733	11965157	357425	3
Gm02_bin45	11965158	12156490	191333	13
Gm02_bin46	12156491	12247593	91103	11
Gm02_bin47	12247594	13575424	1327831	3
Gm02_bin48	13575425	13839290	263866	3
Gm02_bin49	13839291	13952889	113599	7
Gm02_bin50	13952890	14039343	86454	2
Gm02_bin51	14039344	14232457	193114	4
Gm02_bin52	14232458	14554133	321676	12
Gm02_bin53	14554134	15046556	492423	3
Gm02_bin54	15046557	15213830	167274	1
Gm02_bin55	15213831	15250524	36694	3
Gm02_bin56	15250525	15329394	78870	9
Gm02_bin57	15329395	15407213	77819	2
Gm02_bin58	15407214	15473064	65851	1
Gm02_bin59	15473065	15499232	26168	1
Gm02_bin60	15499233	16809363	1310131	8
Gm02_bin61	16809364	16848794	39431	1
Gm02_bin62	16848795	27416648	10567854	126
Gm02_bin63	27416649	29804556	2387908	105
Gm02_bin64	29804557	30120796	316240	53
Gm02_bin65	30120797	30996399	875603	54
Gm02_bin66	30996400	32115340	1118941	15
Gm02_bin67	32115341	33682603	1567263	151
Gm02_bin68	33682604	34240931	558328	18
Gm02_bin69	34240932	39458775	5217844	26
Gm02_bin70	39458776	39784379	325604	38
Gm02_bin71	39784380	40023564	239185	16
Gm02_bin72	40023565	40425630	402066	78
Gm02_bin73	40425631	41430439	1004809	33
Gm02_bin74	41430440	41533075	102636	1
Gm02_bin75	41533076	41865024	331949	2
Gm02_bin76	41865025	41935710	70686	6
Gm02_bin77	41935711	42083566	147856	1
Gm02_bin78	42083567	42109735	26169	4
Gm02_bin79	42109736	42238192	128457	8
Gm02_bin80	42238193	42357066	118874	1
Gm02_bin81	42357067	42379253	22187	4
Gm02_bin82	42379254	42464535	85282	14
Gm02_bin83	42464536	42544369	79834	3
Gm02_bin84	42544370	42837212	292843	54
Gm02_bin85	42837213	43533158	695946	15
Gm02_bin86	43533159	43603733	70575	5
Gm02_bin87	43603734	43822929	219196	1
Gm02_bin88	43822930	43953925	130996	2
Gm02_bin89	43953926	44009833	55908	5
Gm02_bin90	44009834	44104360	94527	13
Gm02_bin91	44104361	44148111	43751	6
Gm02_bin92	44148112	44256111	108000	10
Gm02_bin93	44256112	44443095	186984	4
Gm02_bin94	44443096	44527864	84769	10
Gm02_bin95	44527865	44781399	253535	2
Gm02_bin96	44781400	44866180	84781	3
Gm02_bin97	44866181	45203758	337578	10
Gm02_bin98	45203759	45245572	41814	11
Gm02_bin99	45245573	45390765	145193	8
Gm02_bin100	45390766	45427279	36514	2
Gm02_bin101	45427280	45494382	67103	5
Gm02_bin102	45494383	46165871	671489	22
Gm02_bin103	46165872	46191453	25582	1
Gm02_bin104	46191454	46222407	30954	3
Gm02_bin105	46222408	46786753	564346	2
Gm02_bin106	46786754	46850699	63946	1
Gm02_bin107	46850700	47055416	204717	26
Gm02_bin108	47055417	47109247	53831	7
Gm02_bin109	47109248	47302784	193537	1
Gm02_bin110	47302785	47352433	49649	5
Gm02_bin111	47352434	47451073	98640	14
Gm02_bin112	47451074	47513249	62176	5
Gm02_bin113	47513250	47782983	269734	17
Gm02_bin114	47782984	47881122	98139	3
Gm02_bin115	47881123	48369509	488387	4
Gm02_bin116	48369510	48786848	417339	5
Gm02_bin117	48786849	48849640	62792	1
Gm02_bin118	48849641	48918649	69009	4
Gm02_bin119	48918650	49060321	141672	1
Gm02_bin120	49060322	49111041	50720	7
Gm02_bin121	49111042	49190889	79848	5
Gm02_bin122	49190890	49615527	424638	1
Gm02_bin123	49615528	49776633	161106	3
Gm02_bin124	49776634	49811488	34855	4
Gm02_bin125	49811489	49995066	183578	1
Gm02_bin126	49995067	50163880	168814	2
Gm02_bin127	50163881	50227809	63929	1
Gm02_bin128	50227810	50293524	65715	1
Gm02_bin129	50293525	50352018	58494	6
Gm02_bin130	50352019	51071590	719572	17
Gm02_bin131	51071591	51120537	48947	3
Gm02_bin132	51120538	51149849	29312	2
Gm02_bin133	51149850	51447418	297569	22
Gm02_bin134	51447419	51656713	209295	30
Gm03_bin1	1	249467	249467	10
Gm03_bin2	249468	332158	82691	7
Gm03_bin3	332159	550092	217934	23
Gm03_bin4	550093	591005	40913	3
Gm03_bin5	591006	843003	251998	2
Gm03_bin6	843004	1160284	317281	2
Gm03_bin7	1160285	1205811	45527	7
Gm03_bin8	1205812	1323712	117901	15
Gm03_bin9	1323713	1509547	185835	8
Gm03_bin10	1509548	1574048	64501	3
Gm03_bin11	1574049	1612273	38225	5
Gm03_bin12	1612274	1641637	29364	7
Gm03_bin13	1641638	1666492	24855	5
Gm03_bin14	1666493	1698328	31836	2
Gm03_bin15	1698329	1726516	28188	2
Gm03_bin16	1726517	1763631	37115	3
Gm03_bin17	1763632	1877274	113643	4
Gm03_bin18	1877275	1920367	43093	2
Gm03_bin19	1920368	2018085	97718	6
Gm03_bin20	2018086	2042310	24225	1
Gm03_bin21	2042311	2089890	47580	2
Gm03_bin22	2089891	2120329	30439	1
Gm03_bin23	2120330	2170160	49831	10
Gm03_bin24	2170161	2304994	134834	14
Gm03_bin25	2304995	2341593	36599	7
Gm03_bin26	2341594	2440027	98434	11
Gm03_bin27	2440028	2749632	309605	47
Gm03_bin28	2749633	2790819	41187	15
Gm03_bin29	2790820	2902830	112011	20
Gm03_bin30	2902831	3212829	309999	42
Gm03_bin31	3212830	3575635	362806	42
Gm03_bin32	3575636	3658986	83351	1
Gm03_bin33	3658987	3866377	207391	8
Gm03_bin34	3866378	3892827	26450	1
Gm03_bin35	3892828	3981351	88524	6
Gm03_bin36	3981352	4101567	120216	9
Gm03_bin37	4101568	4589588	488021	7
Gm03_bin38	4589589	4734263	144675	5
Gm03_bin39	4734264	5164283	430020	1
Gm03_bin40	5164284	5490192	325909	41
Gm03_bin41	5490193	5570373	80181	6
Gm03_bin42	5570374	5598747	28374	1
Gm03_bin43	5598748	5779505	180758	12
Gm03_bin44	5779506	6051232	271727	52
Gm03_bin45	6051233	6787869	736637	84
Gm03_bin46	6787870	7103585	315716	12
Gm03_bin47	7103586	8136032	1032447	1
Gm03_bin48	8136033	8374515	238483	4
Gm03_bin49	8374516	16204875	7830360	40
Gm03_bin50	16204876	16255156	50281	1
Gm03_bin51	16255157	18162707	1907551	112
Gm03_bin52	18162708	23636347	5473640	127
Gm03_bin53	23636348	23668710	32363	4
Gm03_bin54	23668711	23951577	282867	13
Gm03_bin55	23951578	28185637	4234060	327
Gm03_bin56	28185638	30814221	2628584	183
Gm03_bin57	30814222	31958031	1143810	165
Gm03_bin58	31958032	32482351	524320	1
Gm03_bin59	32482352	33243429	761078	1
Gm03_bin60	33243430	34200705	957276	1
Gm03_bin61	34200706	34716562	515857	1
Gm03_bin62	34716563	34986427	269865	36
Gm03_bin63	34986428	35335278	348851	26
Gm03_bin64	35335279	35580626	245348	23
Gm03_bin65	35580627	35836938	256312	38
Gm03_bin66	35836939	35907838	70900	4
Gm03_bin67	35907839	36254324	346486	19
Gm03_bin68	36254325	36293420	39096	1
Gm03_bin69	36293421	36380002	86582	2
Gm03_bin70	36380003	36424828	44826	3
Gm03_bin71	36424829	36469335	44507	9
Gm03_bin72	36469336	36603802	134467	1
Gm03_bin73	36603803	36725014	121212	2
Gm03_bin74	36725015	37109278	384264	6
Gm03_bin75	37109279	37138700	29422	16
Gm03_bin76	37138701	37222561	83861	19
Gm03_bin77	37222562	37262329	39768	2
Gm03_bin78	37262330	37299697	37368	9
Gm03_bin79	37299698	37405988	106291	4
Gm03_bin80	37405989	37520775	114787	6
Gm03_bin81	37520776	37656564	135789	8
Gm03_bin82	37656565	37696232	39668	5
Gm03_bin83	37696233	37745995	49763	7
Gm03_bin84	37745996	37823327	77332	10
Gm03_bin85	37823328	37850892	27565	6
Gm03_bin86	37850893	37982428	131536	8
Gm03_bin87	37982429	38062922	80494	8
Gm03_bin88	38062923	38083529	20607	2
Gm03_bin89	38083530	38150180	66651	18
Gm03_bin90	38150181	38354071	203891	10
Gm03_bin91	38354072	38412059	57988	1
Gm03_bin92	38412060	38447639	35580	9
Gm03_bin93	38447640	38477380	29741	1
Gm03_bin94	38477381	38529904	52524	6
Gm03_bin95	38529905	38821950	292046	2
Gm03_bin96	38821951	39282797	460847	4
Gm03_bin97	39282798	39346651	63854	1
Gm03_bin98	39346652	39385784	39133	7
Gm03_bin99	39385785	39484870	99086	7
Gm03_bin100	39484871	39535607	50737	3
Gm03_bin101	39535608	39992978	457371	58
Gm03_bin102	39992979	40449972	456994	50
Gm03_bin103	40449973	40678224	228252	13
Gm03_bin104	40678225	40823660	145436	23
Gm03_bin105	40823661	40883599	59939	8
Gm03_bin106	40883600	40951241	67642	6
Gm03_bin107	40951242	41021386	70145	7
Gm03_bin108	41021387	41121955	100569	12
Gm03_bin109	41121956	41278710	156755	2
Gm03_bin110	41278711	41574794	296084	3
Gm03_bin111	41574795	41625792	50998	5
Gm03_bin112	41625793	42204797	579005	6
Gm03_bin113	42204798	42233348	28551	1
Gm03_bin114	42233349	42308777	75429	4
Gm03_bin115	42308778	42352222	43445	2
Gm03_bin116	42352223	42899689	547467	1
Gm03_bin117	42899690	42942408	42719	3
Gm03_bin118	42942409	42997815	55407	8
Gm03_bin119	42997816	43342843	345028	17
Gm03_bin120	43342844	43484317	141474	11
Gm03_bin121	43484318	43587466	103149	15
Gm03_bin122	43587467	43666543	79077	3
Gm03_bin123	43666544	44264166	597623	1
Gm03_bin124	44264167	44512448	248282	1
Gm03_bin125	44512449	44572004	59556	6
Gm03_bin126	44572005	44799952	227948	32
Gm03_bin127	44799953	44880078	80126	9
Gm03_bin128	44880079	45134361	254283	10
Gm03_bin129	45134362	45496163	361802	19
Gm03_bin130	45496164	45586290	90127	10
Gm03_bin131	45586291	45614625	28335	4
Gm03_bin132	45614626	45635388	20763	2
Gm03_bin133	45635389	45746591	111203	7
Gm03_bin134	45746592	45805860	59269	8
Gm03_bin135	45805861	46028501	222641	7
Gm03_bin136	46028502	46198650	170149	3
Gm03_bin137	46198651	46333014	134364	9
Gm03_bin138	46333015	46430496	97482	12
Gm03_bin139	46430497	46492502	62006	6
Gm03_bin140	46492503	46527045	34543	4
Gm03_bin141	46527046	46623468	96423	6
Gm03_bin142	46623469	46833441	209973	2
Gm03_bin143	46833442	47126537	293096	2
Gm03_bin144	47126538	47781076	654539	22
Gm04_bin1	1	2143971	2143971	8
Gm04_bin2	2143972	2234611	90640	12
Gm04_bin3	2234612	2443475	208864	4
Gm04_bin4	2443476	2475929	32454	6
Gm04_bin5	2475930	2569766	93837	1
Gm04_bin6	2569767	2667460	97694	17
Gm04_bin7	2667461	2753190	85730	3
Gm04_bin8	2753191	2887894	134704	8
Gm04_bin9	2887895	2972836	84942	7
Gm04_bin10	2972837	3068188	95352	2
Gm04_bin11	3068189	3108320	40132	2
Gm04_bin12	3108321	3158920	50600	6
Gm04_bin13	3158921	3249289	90369	2
Gm04_bin14	3249290	3311127	61838	3
Gm04_bin15	3311128	3377527	66400	5
Gm04_bin16	3377528	3473032	95505	24
Gm04_bin17	3473033	3576404	103372	2
Gm04_bin18	3576405	3657047	80643	14
Gm04_bin19	3657048	3740933	83886	6
Gm04_bin20	3740934	3781822	40889	5
Gm04_bin21	3781823	3815205	33383	3
Gm04_bin22	3815206	3836379	21174	3
Gm04_bin23	3836380	5131478	1295099	1
Gm04_bin24	5131479	5284426	152948	2
Gm04_bin25	5284427	5703433	419007	1
Gm04_bin26	5703434	5751313	47880	1
Gm04_bin27	5751314	5785118	33805	2
Gm04_bin28	5785119	6049836	264718	1
Gm04_bin29	6049837	6079481	29645	6
Gm04_bin30	6079482	6168548	89067	3
Gm04_bin31	6168549	6275000	106452	2
Gm04_bin32	6275001	6614789	339789	1
Gm04_bin33	6614790	6642444	27655	1
Gm04_bin34	6642445	6972101	329657	1
Gm04_bin35	6972102	7118305	146204	2
Gm04_bin36	7118306	7147982	29677	4
Gm04_bin37	7147983	7173324	25342	3
Gm04_bin38	7173325	7670496	497172	4
Gm04_bin39	7670497	7962639	292143	1
Gm04_bin40	7962640	7985369	22730	1
Gm04_bin41	7985370	8190803	205434	29
Gm04_bin42	8190804	8912702	721899	19
Gm04_bin43	8912703	8964588	51886	1
Gm04_bin44	8964589	9293227	328639	27
Gm04_bin45	9293228	9334590	41363	5
Gm04_bin46	9334591	10988906	1654316	3
Gm04_bin47	10988907	11088924	100018	17
Gm04_bin48	11088925	11276796	187872	46
Gm04_bin49	11276797	11305551	28755	4
Gm04_bin50	11305552	11585197	279646	29
Gm04_bin51	11585198	15227319	3642122	305
Gm04_bin52	15227320	17693942	2466623	21
Gm04_bin53	17693943	18943238	1249296	71
Gm04_bin54	18943239	19507666	564428	26
Gm04_bin55	19507667	32321228	12813562	25
Gm04_bin56	32321229	35722318	3401090	10
Gm04_bin57	35722319	37043108	1320790	15
Gm04_bin58	37043109	37361118	318010	1
Gm04_bin59	37361119	37768076	406958	18
Gm04_bin60	37768077	39024527	1256451	73
Gm04_bin61	39024528	39204917	180390	15
Gm04_bin62	39204918	39412445	207528	80
Gm04_bin63	39412446	41021691	1609246	241
Gm04_bin64	41021692	41049887	28196	13
Gm04_bin65	41049888	41364989	315102	10
Gm04_bin66	41364990	42252758	887769	2
Gm04_bin67	42252759	42285688	32930	5
Gm04_bin68	42285689	42464025	178337	3
Gm04_bin69	42464026	42710077	246052	1
Gm04_bin70	42710078	42809655	99578	3
Gm04_bin71	42809656	42835153	25498	3
Gm04_bin72	42835154	42897501	62348	23
Gm04_bin73	42897502	43062003	164502	5
Gm04_bin74	43062004	43093980	31977	4
Gm04_bin75	43093981	43123591	29611	7
Gm04_bin76	43123592	43433457	309866	1
Gm04_bin77	43433458	43654650	221193	1
Gm04_bin78	43654651	43738420	83770	6
Gm04_bin79	43738421	43771778	33358	2
Gm04_bin80	43771779	43808070	36292	5
Gm04_bin81	43808071	43864711	56641	10
Gm04_bin82	43864712	44071928	207217	6
Gm04_bin83	44071929	44490207	418279	2
Gm04_bin84	44490208	44564233	74026	9
Gm04_bin85	44564234	44669596	105363	8
Gm04_bin86	44669597	44798065	128469	5
Gm04_bin87	44798066	44973348	175283	14
Gm04_bin88	44973349	45001859	28511	9
Gm04_bin89	45001860	45097342	95483	6
Gm04_bin90	45097343	45150330	52988	4
Gm04_bin91	45150331	45191468	41138	4
Gm04_bin92	45191469	45290935	99467	8
Gm04_bin93	45290936	45586237	295302	12
Gm04_bin94	45586238	46017212	430975	1
Gm04_bin95	46017213	46243526	226314	8
Gm04_bin96	46243527	46357724	114198	6
Gm04_bin97	46357725	46640424	282700	18
Gm04_bin98	46640425	46671311	30887	4
Gm04_bin99	46671312	46722188	50877	11
Gm04_bin100	46722189	46744797	22609	5
Gm04_bin101	46744798	46785115	40318	10
Gm04_bin102	46785116	46909772	124657	11
Gm04_bin103	46909773	47133122	223350	4
Gm04_bin104	47133123	47171743	38621	5
Gm04_bin105	47171744	47266742	94999	2
Gm04_bin106	47266743	47323884	57142	10
Gm04_bin107	47323885	47350976	27092	4
Gm04_bin108	47350977	47495145	144169	2
Gm04_bin109	47495146	47638575	143430	21
Gm04_bin110	47638576	48012568	373993	39
Gm04_bin111	48012569	48034255	21687	3
Gm04_bin112	48034256	49243852	1209597	6
Gm05_bin1	1	126424	126424	7
Gm05_bin2	126425	210776	84352	4
Gm05_bin3	210777	262380	51604	6
Gm05_bin4	262381	285671	23291	1
Gm05_bin5	285672	339323	53652	1
Gm05_bin6	339324	620799	281476	1
Gm05_bin7	620800	908723	287924	4
Gm05_bin8	908724	934466	25743	2
Gm05_bin9	934467	995784	61318	4
Gm05_bin10	995785	1098820	103036	11
Gm05_bin11	1098821	1204593	105773	14
Gm05_bin12	1204594	1531631	327038	55
Gm05_bin13	1531632	1801219	269588	4
Gm05_bin14	1801220	1823769	22550	4
Gm05_bin15	1823770	1901789	78020	5
Gm05_bin16	1901790	2668370	766581	1
Gm05_bin17	2668371	2959404	291034	6
Gm05_bin18	2959405	3400064	440660	2
Gm05_bin19	3400065	3507804	107740	9
Gm05_bin20	3507805	3602613	94809	29
Gm05_bin21	3602614	3718298	115685	23
Gm05_bin22	3718299	3752494	34196	8
Gm05_bin23	3752495	3897188	144694	2
Gm05_bin24	3897189	4108729	211541	1
Gm05_bin25	4108730	4160568	51839	2
Gm05_bin26	4160569	4281876	121308	1
Gm05_bin27	4281877	4519343	237467	1
Gm05_bin28	4519344	4849181	329838	1
Gm05_bin29	4849182	5079313	230132	1
Gm05_bin30	5079314	5122378	43065	8
Gm05_bin31	5122379	5351642	229264	1
Gm05_bin32	5351643	5626115	274473	1
Gm05_bin33	5626116	5783154	157039	4
Gm05_bin34	5783155	7310078	1526924	8
Gm05_bin35	7310079	9243845	1933767	2
Gm05_bin36	9243846	26673185	17429340	149
Gm05_bin37	26673186	26719965	46780	2
Gm05_bin38	26719966	27202265	482300	5
Gm05_bin39	27202266	27229417	27152	1
Gm05_bin40	27229418	27543724	314307	17
Gm05_bin41	27543725	27899440	355716	101
Gm05_bin42	27899441	28247898	348458	53
Gm05_bin43	28247899	29297906	1050008	13
Gm05_bin44	29297907	29461704	163798	1
Gm05_bin45	29461705	29620240	158536	1
Gm05_bin46	29620241	31112957	1492717	40
Gm05_bin47	31112958	31378764	265807	31
Gm05_bin48	31378765	31416331	37567	12
Gm05_bin49	31416332	31599604	183273	24
Gm05_bin50	31599605	31657228	57624	8
Gm05_bin51	31657229	31998644	341416	2
Gm05_bin52	31998645	32047021	48377	1
Gm05_bin53	32047022	32088933	41912	4
Gm05_bin54	32088934	32357221	268288	32
Gm05_bin55	32357222	32393503	36282	3
Gm05_bin56	32393504	32494901	101398	1
Gm05_bin57	32494902	32550764	55863	1
Gm05_bin58	32550765	32642276	91512	1
Gm05_bin59	32642277	32673030	30754	5
Gm05_bin60	32673031	32798634	125604	14
Gm05_bin61	32798635	32935959	137325	3
Gm05_bin62	32935960	33017507	81548	7
Gm05_bin63	33017508	33055497	37990	4
Gm05_bin64	33055498	33455709	400212	1
Gm05_bin65	33455710	33840610	384901	1
Gm05_bin66	33840611	33864272	23662	11
Gm05_bin67	33864273	35694818	1830546	9
Gm05_bin68	35694819	35789884	95066	4
Gm05_bin69	35789885	35888028	98144	11
Gm05_bin70	35888029	35971318	83290	8
Gm05_bin71	35971319	35994065	22747	2
Gm05_bin72	35994066	36611289	617224	2
Gm05_bin73	36611290	36824593	213304	8
Gm05_bin74	36824594	36852738	28145	2
Gm05_bin75	36852739	37064000	211262	5
Gm05_bin76	37064001	37188878	124878	13
Gm05_bin77	37188879	37260148	71270	10
Gm05_bin78	37260149	37324445	64297	4
Gm05_bin79	37324446	37351291	26846	3
Gm05_bin80	37351292	37463320	112029	9
Gm05_bin81	37463321	37572774	109454	10
Gm05_bin82	37572775	37831147	258373	19
Gm05_bin83	37831148	37990061	158914	26
Gm05_bin84	37990062	38020506	30445	2
Gm05_bin85	38020507	38092610	72104	9
Gm05_bin86	38092611	38666342	573732	4
Gm05_bin87	38666343	38748105	81763	9
Gm05_bin88	38748106	39082943	334838	19
Gm05_bin89	39082944	39121365	38422	8
Gm05_bin90	39121366	39227590	106225	8
Gm05_bin91	39227591	39359910	132320	20
Gm05_bin92	39359911	39388429	28519	6
Gm05_bin93	39388430	40947065	1558636	2
Gm05_bin94	40947066	40984735	37670	2
Gm05_bin95	40984736	41278751	294016	31
Gm05_bin96	41278752	41391358	112607	21
Gm05_bin97	41391359	41450775	59417	9
Gm05_bin98	41450776	41501749	50974	5
Gm05_bin99	41501750	41533785	32036	2
Gm05_bin100	41533786	41609592	75807	5
Gm05_bin101	41609593	41787860	178268	17
Gm05_bin102	41787861	41936504	148644	10
Gm06_bin1	1	395858	395858	22
Gm06_bin2	395859	571070	175212	2
Gm06_bin3	571071	687878	116808	5
Gm06_bin4	687879	762638	74760	8
Gm06_bin5	762639	875126	112488	9
Gm06_bin6	875127	922323	47197	1
Gm06_bin7	922324	1267891	345568	22
Gm06_bin8	1267892	1829467	561576	6
Gm06_bin9	1829468	1906547	77080	1
Gm06_bin10	1906548	2086456	179909	1
Gm06_bin11	2086457	2110512	24056	8
Gm06_bin12	2110513	2161281	50769	3
Gm06_bin13	2161282	2417420	256139	2
Gm06_bin14	2417421	2605567	188147	18
Gm06_bin15	2605568	3132738	527171	3
Gm06_bin16	3132739	3286278	153540	7
Gm06_bin17	3286279	3438947	152669	10
Gm06_bin18	3438948	3595095	156148	5
Gm06_bin19	3595096	3772470	177375	6
Gm06_bin20	3772471	4027078	254608	21
Gm06_bin21	4027079	4124777	97699	4
Gm06_bin22	4124778	4212333	87556	9
Gm06_bin23	4212334	4264873	52540	4
Gm06_bin24	4264874	4301912	37039	3
Gm06_bin25	4301913	4445966	144054	4
Gm06_bin26	4445967	4508295	62329	3
Gm06_bin27	4508296	5212499	704204	1
Gm06_bin28	5212500	5265080	52581	1
Gm06_bin29	5265081	5393483	128403	8
Gm06_bin30	5393484	5723943	330460	1
Gm06_bin31	5723944	5782476	58533	1
Gm06_bin32	5782477	5876080	93604	10
Gm06_bin33	5876081	5908301	32221	1
Gm06_bin34	5908302	5959466	51165	7
Gm06_bin35	5959467	5979996	20530	3
Gm06_bin36	5979997	6216225	236229	12
Gm06_bin37	6216226	6336609	120384	8
Gm06_bin38	6336610	6383391	46782	1
Gm06_bin39	6383392	6536726	153335	1
Gm06_bin40	6536727	6562945	26219	3
Gm06_bin41	6562946	6959297	396352	5
Gm06_bin42	6959298	7246025	286728	1
Gm06_bin43	7246026	7353650	107625	2
Gm06_bin44	7353651	7692473	338823	3
Gm06_bin45	7692474	7755717	63244	1
Gm06_bin46	7755718	8390211	634494	8
Gm06_bin47	8390212	8703988	313777	2
Gm06_bin48	8703989	8854608	150620	1
Gm06_bin49	8854609	8877177	22569	1
Gm06_bin50	8877178	8956448	79271	4
Gm06_bin51	8956449	10317355	1360907	5
Gm06_bin52	10317356	10352317	34962	4
Gm06_bin53	10352318	10972962	620645	1
Gm06_bin54	10972963	11010426	37464	3
Gm06_bin55	11010427	11053510	43084	4
Gm06_bin56	11053511	11086430	32920	6
Gm06_bin57	11086431	11625497	539067	6
Gm06_bin58	11625498	11760913	135416	10
Gm06_bin59	11760914	11905969	145056	8
Gm06_bin60	11905970	12135264	229295	9
Gm06_bin61	12135265	12377302	242038	1
Gm06_bin62	12377303	12549019	171717	10
Gm06_bin63	12549020	12632561	83542	8
Gm06_bin64	12632562	13188318	555757	3
Gm06_bin65	13188319	13218791	30473	1
Gm06_bin66	13218792	13255483	36692	2
Gm06_bin67	13255484	13283607	28124	2
Gm06_bin68	13283608	13443159	159552	11
Gm06_bin69	13443160	13476878	33719	1
Gm06_bin70	13476879	13580285	103407	22
Gm06_bin71	13580286	13646698	66413	8
Gm06_bin72	13646699	13667037	20339	3
Gm06_bin73	13667038	14000411	333374	5
Gm06_bin74	14000412	14068792	68381	1
Gm06_bin75	14068793	14177985	109193	1
Gm06_bin76	14177986	14334843	156858	1
Gm06_bin77	14334844	14690296	355453	1
Gm06_bin78	14690297	14757249	66953	6
Gm06_bin79	14757250	14796018	38769	3
Gm06_bin80	14796019	14862552	66534	10
Gm06_bin81	14862553	14928227	65675	6
Gm06_bin82	14928228	15071369	143142	29
Gm06_bin83	15071370	15185373	114004	12
Gm06_bin84	15185374	15675501	490128	4
Gm06_bin85	15675502	15702158	26657	2
Gm06_bin86	15702159	15756684	54526	4
Gm06_bin87	15756685	15909363	152679	14
Gm06_bin88	15909364	15950386	41023	1
Gm06_bin89	15950387	16194517	244131	1
Gm06_bin90	16194518	16293222	98705	14
Gm06_bin91	16293223	16664680	371458	3
Gm06_bin92	16664681	16817080	152400	1
Gm06_bin93	16817081	16852376	35296	2
Gm06_bin94	16852377	16958855	106479	1
Gm06_bin95	16958856	17228947	270092	12
Gm06_bin96	17228948	17451395	222448	1
Gm06_bin97	17451396	17986763	535368	24
Gm06_bin98	17986764	18376758	389995	43
Gm06_bin99	18376759	18680015	303257	29
Gm06_bin100	18680016	18977543	297528	44
Gm06_bin101	18977544	19504937	527394	111
Gm06_bin102	19504938	19813339	308402	49
Gm06_bin103	19813340	20128996	315657	56
Gm06_bin104	20128997	20892517	763521	183
Gm06_bin105	20892518	21251289	358772	75
Gm06_bin106	21251290	21406778	155489	24
Gm06_bin107	21406779	28751250	7344472	420
Gm06_bin108	28751251	33715231	4963981	410
Gm06_bin109	33715232	37764769	4049538	394
Gm06_bin110	37764770	38299977	535208	122
Gm06_bin111	38299978	38809120	509143	78
Gm06_bin112	38809121	41420709	2611589	559
Gm06_bin113	41420710	42673168	1252459	197
Gm06_bin114	42673169	43035625	362457	57
Gm06_bin115	43035626	43107144	71519	14
Gm06_bin116	43107145	44280965	1173821	182
Gm06_bin117	44280966	44421428	140463	15
Gm06_bin118	44421429	46514748	2093320	6
Gm06_bin119	46514749	47847455	1332707	1
Gm06_bin120	47847456	47882275	34820	9
Gm06_bin121	47882276	47919068	36793	1
Gm06_bin122	47919069	47993510	74442	5
Gm06_bin123	47993511	48240041	246531	24
Gm06_bin124	48240042	48314496	74455	3
Gm06_bin125	48314497	48336679	22183	2
Gm06_bin126	48336680	48362192	25513	7
Gm06_bin127	48362193	48705134	342942	1
Gm06_bin128	48705135	48929226	224092	41
Gm06_bin129	48929227	49000567	71341	2
Gm06_bin130	49000568	49040614	40047	5
Gm06_bin131	49040615	49209906	169292	2
Gm06_bin132	49209907	49359380	149474	24
Gm06_bin133	49359381	49565509	206129	12
Gm06_bin134	49565510	49654655	89146	1
Gm06_bin135	49654656	49711432	56777	1
Gm06_bin136	49711433	49908749	197317	21
Gm06_bin137	49908750	50009477	100728	12
Gm06_bin138	50009478	50069811	60334	10
Gm06_bin139	50069812	50146424	76613	8
Gm06_bin140	50146425	50219114	72690	11
Gm06_bin141	50219115	50336010	116896	4
Gm06_bin142	50336011	50722821	386811	11
Gm07_bin1	1	176226	176226	4
Gm07_bin2	176227	272837	96611	10
Gm07_bin3	272838	1612367	1339530	3
Gm07_bin4	1612368	1991737	379370	1
Gm07_bin5	1991738	2235371	243634	1
Gm07_bin6	2235372	2259924	24553	3
Gm07_bin7	2259925	2293608	33684	17
Gm07_bin8	2293609	2367417	73809	9
Gm07_bin9	2367418	2389865	22448	4
Gm07_bin10	2389866	2464258	74393	7
Gm07_bin11	2464259	2583999	119741	5
Gm07_bin12	2584000	2756749	172750	35
Gm07_bin13	2756750	3253177	496428	40
Gm07_bin14	3253178	3393863	140686	5
Gm07_bin15	3393864	3452971	59108	1
Gm07_bin16	3452972	3516784	63813	1
Gm07_bin17	3516785	3639124	122340	11
Gm07_bin18	3639125	3819224	180100	15
Gm07_bin19	3819225	3874429	55205	11
Gm07_bin20	3874430	3939289	64860	7
Gm07_bin21	3939290	4166413	227124	35
Gm07_bin22	4166414	4195308	28895	4
Gm07_bin23	4195309	4545320	350012	26
Gm07_bin24	4545321	4681773	136453	6
Gm07_bin25	4681774	4831567	149794	1
Gm07_bin26	4831568	4965992	134425	1
Gm07_bin27	4965993	5044916	78924	7
Gm07_bin28	5044917	5391203	346287	28
Gm07_bin29	5391204	5451727	60524	9
Gm07_bin30	5451728	6093922	642195	31
Gm07_bin31	6093923	6156829	62907	12
Gm07_bin32	6156830	6342244	185415	19
Gm07_bin33	6342245	6539189	196945	17
Gm07_bin34	6539190	6567751	28562	6
Gm07_bin35	6567752	6791923	224172	4
Gm07_bin36	6791924	6885584	93661	6
Gm07_bin37	6885585	6907442	21858	1
Gm07_bin38	6907443	7018417	110975	6
Gm07_bin39	7018418	7273711	255294	37
Gm07_bin40	7273712	7566377	292666	9
Gm07_bin41	7566378	7692493	126116	14
Gm07_bin42	7692494	8012177	319684	27
Gm07_bin43	8012178	8083291	71114	5
Gm07_bin44	8083292	8166604	83313	15
Gm07_bin45	8166605	8197410	30806	6
Gm07_bin46	8197411	8246204	48794	4
Gm07_bin47	8246205	8270735	24531	1
Gm07_bin48	8270736	8352273	81538	5
Gm07_bin49	8352274	8508697	156424	19
Gm07_bin50	8508698	8615174	106477	1
Gm07_bin51	8615175	9514533	899359	113
Gm07_bin52	9514534	9759832	245299	6
Gm07_bin53	9759833	9849043	89211	9
Gm07_bin54	9849044	9880582	31539	5
Gm07_bin55	9880583	9911216	30634	3
Gm07_bin56	9911217	10012894	101678	8
Gm07_bin57	10012895	10063097	50203	4
Gm07_bin58	10063098	10455522	392425	6
Gm07_bin59	10455523	11612601	1157079	1
Gm07_bin60	11612602	11702167	89566	3
Gm07_bin61	11702168	13144047	1441880	11
Gm07_bin62	13144048	14092697	948650	4
Gm07_bin63	14092698	14565718	473021	3
Gm07_bin64	14565719	14851274	285556	1
Gm07_bin65	14851275	14912773	61499	2
Gm07_bin66	14912774	15111893	199120	35
Gm07_bin67	15111894	15175066	63173	10
Gm07_bin68	15175067	15331901	156835	16
Gm07_bin69	15331902	15518862	186961	14
Gm07_bin70	15518863	15543483	24621	1
Gm07_bin71	15543484	15645585	102102	2
Gm07_bin72	15645586	15667841	22256	7
Gm07_bin73	15667842	15734307	66466	10
Gm07_bin74	15734308	15778256	43949	5
Gm07_bin75	15778257	16041131	262875	8
Gm07_bin76	16041132	16098856	57725	15
Gm07_bin77	16098857	16258658	159802	33
Gm07_bin78	16258659	16466105	207447	1
Gm07_bin79	16466106	16504260	38155	4
Gm07_bin80	16504261	16803624	299364	18
Gm07_bin81	16803625	17011791	208167	35
Gm07_bin82	17011792	17340894	329103	7
Gm07_bin83	17340895	17890126	549232	1
Gm07_bin84	17890127	17926415	36289	3
Gm07_bin85	17926416	17997167	70752	1
Gm07_bin86	17997168	18176522	179355	1
Gm07_bin87	18176523	18223658	47136	5
Gm07_bin88	18223659	19086050	862392	103
Gm07_bin89	19086051	19266253	180203	1
Gm07_bin90	19266254	19914083	647830	44
Gm07_bin91	19914084	21513392	1599309	96
Gm07_bin92	21513393	34314482	12801090	668
Gm07_bin93	34314483	34941611	627129	96
Gm07_bin94	34941612	35057998	116387	5
Gm07_bin95	35057999	35355061	297063	1
Gm07_bin96	35355062	35456934	101873	4
Gm07_bin97	35456935	35519271	62337	3
Gm07_bin98	35519272	35814238	294967	22
Gm07_bin99	35814239	35840685	26447	3
Gm07_bin100	35840686	35862743	22058	3
Gm07_bin101	35862744	36679764	817021	5
Gm07_bin102	36679765	36795034	115270	7
Gm07_bin103	36795035	36859342	64308	1
Gm07_bin104	36859343	37405072	545730	18
Gm07_bin105	37405073	37455399	50327	2
Gm07_bin106	37455400	37696540	241141	3
Gm07_bin107	37696541	37952255	255715	15
Gm07_bin108	37952256	38054207	101952	2
Gm07_bin109	38054208	38091106	36899	7
Gm07_bin110	38091107	38147275	56169	6
Gm07_bin111	38147276	38253497	106222	11
Gm07_bin112	38253498	38646756	393259	23
Gm07_bin113	38646757	38685367	38611	1
Gm07_bin114	38685368	38776403	91036	12
Gm07_bin115	38776404	38973037	196634	1
Gm07_bin116	38973038	39016960	43923	3
Gm07_bin117	39016961	39211777	194817	10
Gm07_bin118	39211778	39308211	96434	5
Gm07_bin119	39308212	39796102	487891	1
Gm07_bin120	39796103	39958685	162583	1
Gm07_bin121	39958686	40293268	334583	1
Gm07_bin122	40293269	40346285	53017	1
Gm07_bin123	40346286	40463440	117155	14
Gm07_bin124	40463441	40501187	37747	2
Gm07_bin125	40501188	41826921	1325734	2
Gm07_bin126	41826922	41887361	60440	3
Gm07_bin127	41887362	41914663	27302	2
Gm07_bin128	41914664	42106211	191548	2
Gm07_bin129	42106212	42368528	262317	1
Gm07_bin130	42368529	42400509	31981	4
Gm07_bin131	42400510	42621846	221337	1
Gm07_bin132	42621847	42774268	152422	1
Gm07_bin133	42774269	42795276	21008	4
Gm07_bin134	42795277	42851925	56649	2
Gm07_bin135	42851926	44136377	1284452	4
Gm07_bin136	44136378	44416430	280053	1
Gm07_bin137	44416431	44683157	266727	29
Gm08_bin1	1	954721	954721	5
Gm08_bin2	954722	1189619	234898	8
Gm08_bin3	1189620	1888681	699062	4
Gm08_bin4	1888682	2009303	120622	14
Gm08_bin5	2009304	2044205	34902	6
Gm08_bin6	2044206	2225025	180820	10
Gm08_bin7	2225026	2271343	46318	6
Gm08_bin8	2271344	2480339	208996	1
Gm08_bin9	2480340	2712994	232655	10
Gm08_bin10	2712995	2737327	24333	5
Gm08_bin11	2737328	2798947	61620	7
Gm08_bin12	2798948	3060491	261544	2
Gm08_bin13	3060492	3113051	52560	5
Gm08_bin14	3113052	3244379	131328	13
Gm08_bin15	3244380	3472506	228127	23
Gm08_bin16	3472507	3527777	55271	5
Gm08_bin17	3527778	4099295	571518	2
Gm08_bin18	4099296	4726756	627461	1
Gm08_bin19	4726757	4803806	77050	1
Gm08_bin20	4803807	5458486	654680	1
Gm08_bin21	5458487	5633658	175172	1
Gm08_bin22	5633659	5756447	122789	1
Gm08_bin23	5756448	6386730	630283	1
Gm08_bin24	6386731	7107114	720384	1
Gm08_bin25	7107115	7634366	527252	2
Gm08_bin26	7634367	7666189	31823	1
Gm08_bin27	7666190	7816496	150307	15
Gm08_bin28	7816497	7912642	96146	9
Gm08_bin29	7912643	8856887	944245	3
Gm08_bin30	8856888	9166357	309470	31
Gm08_bin31	9166358	9360016	193659	9
Gm08_bin32	9360017	9645693	285677	5
Gm08_bin33	9645694	9739194	93501	1
Gm08_bin34	9739195	9981500	242306	13
Gm08_bin35	9981501	10165577	184077	17
Gm08_bin36	10165578	10298304	132727	3
Gm08_bin37	10298305	10419020	120716	3
Gm08_bin38	10419021	10504138	85118	5
Gm08_bin39	10504139	10527929	23791	1
Gm08_bin40	10527930	10583948	56019	7
Gm08_bin41	10583949	10717248	133300	4
Gm08_bin42	10717249	10829358	112110	5
Gm08_bin43	10829359	10866538	37180	5
Gm08_bin44	10866539	10907724	41186	4
Gm08_bin45	10907725	11150972	243248	18
Gm08_bin46	11150973	11203325	52353	6
Gm08_bin47	11203326	11362279	158954	3
Gm08_bin48	11362280	11763878	401599	3
Gm08_bin49	11763879	11911798	147920	2
Gm08_bin50	11911799	12172898	261100	3
Gm08_bin51	12172899	12228336	55438	2
Gm08_bin52	12228337	12395609	167273	10
Gm08_bin53	12395610	14170373	1774764	4
Gm08_bin54	14170374	14965054	794681	1
Gm08_bin55	14965055	15153874	188820	3
Gm08_bin56	15153875	15202873	48999	4
Gm08_bin57	15202874	15264731	61858	5
Gm08_bin58	15264732	15301979	37248	2
Gm08_bin59	15301980	15420324	118345	11
Gm08_bin60	15420325	15507379	87055	9
Gm08_bin61	15507380	15535613	28234	4
Gm08_bin62	15535614	15627258	91645	9
Gm08_bin63	15627259	15661166	33908	1
Gm08_bin64	15661167	15863071	201905	2
Gm08_bin65	15863072	15970936	107865	1
Gm08_bin66	15970937	16278102	307166	1
Gm08_bin67	16278103	16453874	175772	1
Gm08_bin68	16453875	16474142	20268	1
Gm08_bin69	16474143	16498155	24013	1
Gm08_bin70	16498156	16590167	92012	3
Gm08_bin71	16590168	16719081	128914	21
Gm08_bin72	16719082	16916807	197726	1
Gm08_bin73	16916808	16958598	41791	4
Gm08_bin74	16958599	17012667	54069	7
Gm08_bin75	17012668	17227676	215009	18
Gm08_bin76	17227677	17269405	41729	2
Gm08_bin77	17269406	17448626	179221	4
Gm08_bin78	17448627	17475452	26826	2
Gm08_bin79	17475453	17564338	88886	6
Gm08_bin80	17564339	17589672	25334	1
Gm08_bin81	17589673	17714304	124632	4
Gm08_bin82	17714305	17985501	271197	7
Gm08_bin83	17985502	18015045	29544	7
Gm08_bin84	18015046	18093754	78709	4
Gm08_bin85	18093755	18158570	64816	13
Gm08_bin86	18158571	18315746	157176	23
Gm08_bin87	18315747	18341677	25931	3
Gm08_bin88	18341678	18371043	29366	8
Gm08_bin89	18371044	18579575	208532	2
Gm08_bin90	18579576	18948468	368893	38
Gm08_bin91	18948469	19152074	203606	7
Gm08_bin92	19152075	19204735	52661	3
Gm08_bin93	19204736	19264559	59824	6
Gm08_bin94	19264560	21361543	2096984	109
Gm08_bin95	21361544	21419529	57986	2
Gm08_bin96	21419530	21535902	116373	16
Gm08_bin97	21535903	22087390	551488	51
Gm08_bin98	22087391	22314556	227166	2
Gm08_bin99	22314557	22367129	52573	2
Gm08_bin100	22367130	22522519	155390	39
Gm08_bin101	22522520	22609206	86687	20
Gm08_bin102	22609207	22954353	345147	15
Gm08_bin103	22954354	23007475	53122	16
Gm08_bin104	23007476	23065648	58173	11
Gm08_bin105	23065649	23105733	40085	14
Gm08_bin106	23105734	23176411	70678	11
Gm08_bin107	23176412	23318811	142400	4
Gm08_bin108	23318812	24019950	701139	1
Gm08_bin109	24019951	30395315	6375365	21
Gm08_bin110	30395316	35902720	5507405	17
Gm08_bin111	35902721	37035107	1132387	1
Gm08_bin112	37035108	37243128	208021	1
Gm08_bin113	37243129	38736925	1493797	2
Gm08_bin114	38736926	38875466	138541	1
Gm08_bin115	38875467	39853971	978505	1
Gm08_bin116	39853972	42767790	2913819	1
Gm08_bin117	42767791	42917357	149567	20
Gm08_bin118	42917358	42975927	58570	1
Gm08_bin119	42975928	43129838	153911	10
Gm08_bin120	43129839	43229549	99711	18
Gm08_bin121	43229550	43336026	106477	26
Gm08_bin122	43336027	43702129	366103	18
Gm08_bin123	43702130	43770692	68563	1
Gm08_bin124	43770693	43948594	177902	5
Gm08_bin125	43948595	43974864	26270	8
Gm08_bin126	43974865	44240140	265276	4
Gm08_bin127	44240141	44274765	34625	1
Gm08_bin128	44274766	44456258	181493	9
Gm08_bin129	44456259	44769197	312939	1
Gm08_bin130	44769198	44994251	225054	2
Gm08_bin131	44994252	45120749	126498	9
Gm08_bin132	45120750	45217876	97127	7
Gm08_bin133	45217877	45338991	121115	19
Gm08_bin134	45338992	45639997	301006	3
Gm08_bin135	45639998	45794085	154088	16
Gm08_bin136	45794086	45818486	24401	4
Gm08_bin137	45818487	45862485	43999	4
Gm08_bin138	45862486	45895593	33108	1
Gm08_bin139	45895594	45949719	54126	3
Gm08_bin140	45949720	45978028	28309	1
Gm08_bin141	45978029	46127876	149848	2
Gm08_bin142	46127877	46366616	238740	3
Gm08_bin143	46366617	46775591	408975	2
Gm08_bin144	46775592	46891354	115763	9
Gm08_bin145	46891355	46995532	104178	11
Gm09_bin1	1	69586	69586	20
Gm09_bin2	69587	220135	150549	12
Gm09_bin3	220136	365762	145627	3
Gm09_bin4	365763	451299	85537	2
Gm09_bin5	451300	486451	35152	1
Gm09_bin6	486452	591095	104644	1
Gm09_bin7	591096	654123	63028	1
Gm09_bin8	654124	683798	29675	3
Gm09_bin9	683799	819485	135687	12
Gm09_bin10	819486	873999	54514	5
Gm09_bin11	874000	979495	105496	16
Gm09_bin12	979496	1094045	114550	13
Gm09_bin13	1094046	1180304	86259	3
Gm09_bin14	1180305	1395814	215510	7
Gm09_bin15	1395815	1508755	112941	9
Gm09_bin16	1508756	1555011	46256	3
Gm09_bin17	1555012	2115696	560685	2
Gm09_bin18	2115697	2138103	22407	2
Gm09_bin19	2138104	2161841	23738	5
Gm09_bin20	2161842	2412635	250794	4
Gm09_bin21	2412636	2589162	176527	2
Gm09_bin22	2589163	2631415	42253	4
Gm09_bin23	2631416	2926655	295240	7
Gm09_bin24	2926656	3099549	172894	1
Gm09_bin25	3099550	3189147	89598	2
Gm09_bin26	3189148	3230813	41666	3
Gm09_bin27	3230814	3387794	156981	1
Gm09_bin28	3387795	3574689	186895	21
Gm09_bin29	3574690	3648385	73696	2
Gm09_bin30	3648386	3722543	74158	2
Gm09_bin31	3722544	3776659	54116	6
Gm09_bin32	3776660	3800746	24087	1
Gm09_bin33	3800747	3913524	112778	7
Gm09_bin34	3913525	4284756	371232	29
Gm09_bin35	4284757	4363721	78965	4
Gm09_bin36	4363722	4435400	71679	3
Gm09_bin37	4435401	4575898	140498	10
Gm09_bin38	4575899	4763445	187547	32
Gm09_bin39	4763446	4858110	94665	2
Gm09_bin40	4858111	4979654	121544	2
Gm09_bin41	4979655	5037768	58114	19
Gm09_bin42	5037769	5267950	230182	18
Gm09_bin43	5267951	5426213	158263	1
Gm09_bin44	5426214	5506555	80342	8
Gm09_bin45	5506556	5589713	83158	8
Gm09_bin46	5589714	5813094	223381	15
Gm09_bin47	5813095	5870434	57340	8
Gm09_bin48	5870435	5901380	30946	8
Gm09_bin49	5901381	5923322	21942	1
Gm09_bin50	5923323	6039126	115804	7
Gm09_bin51	6039127	6382477	343351	2
Gm09_bin52	6382478	6466654	84177	14
Gm09_bin53	6466655	6718018	251364	31
Gm09_bin54	6718019	6777045	59027	7
Gm09_bin55	6777046	6836847	59802	21
Gm09_bin56	6836848	6956211	119364	3
Gm09_bin57	6956212	6984091	27880	1
Gm09_bin58	6984092	7032011	47920	1
Gm09_bin59	7032012	7076546	44535	6
Gm09_bin60	7076547	7202749	126203	10
Gm09_bin61	7202750	7306191	103442	1
Gm09_bin62	7306192	7472955	166764	35
Gm09_bin63	7472956	7718931	245976	5
Gm09_bin64	7718932	7783773	64842	1
Gm09_bin65	7783774	8819073	1035300	205
Gm09_bin66	8819074	9228287	409214	101
Gm09_bin67	9228288	9593971	365684	62
Gm09_bin68	9593972	9830630	236659	34
Gm09_bin69	9830631	10028592	197962	63
Gm09_bin70	10028593	10480250	451658	93
Gm09_bin71	10480251	11215771	735521	152
Gm09_bin72	11215772	11624795	409024	18
Gm09_bin73	11624796	11748368	123573	21
Gm09_bin74	11748369	12026423	278055	40
Gm09_bin75	12026424	12273745	247322	33
Gm09_bin76	12273746	12436286	162541	10
Gm09_bin77	12436287	12464280	27994	1
Gm09_bin78	12464281	13611217	1146937	255
Gm09_bin79	13611218	13926357	315140	74
Gm09_bin80	13926358	17609557	3683200	631
Gm09_bin81	17609558	18108302	498745	46
Gm09_bin82	18108303	19692139	1583837	206
Gm09_bin83	19692140	20256197	564058	4
Gm09_bin84	20256198	20432946	176749	22
Gm09_bin85	20432947	20889396	456450	16
Gm09_bin86	20889397	22402210	1512814	8
Gm09_bin87	22402211	23907193	1504983	5
Gm09_bin88	23907194	25924645	2017452	3
Gm09_bin89	25924646	27005546	1080901	1
Gm09_bin90	27005547	27208896	203350	1
Gm09_bin91	27208897	28713300	1504404	3
Gm09_bin92	28713301	29593846	880546	2
Gm09_bin93	29593847	30231889	638043	1
Gm09_bin94	30231890	31335757	1103868	1
Gm09_bin95	31335758	31597225	261468	1
Gm09_bin96	31597226	31920124	322899	2
Gm09_bin97	31920125	33469953	1549829	7
Gm09_bin98	33469954	34024315	554362	11
Gm09_bin99	34024316	34290849	266534	3
Gm09_bin100	34290850	34342927	52078	5
Gm09_bin101	34342928	34566969	224042	44
Gm09_bin102	34566970	34868481	301512	97
Gm09_bin103	34868482	35004690	136209	26
Gm09_bin104	35004691	35293989	289299	8
Gm09_bin105	35293990	35590705	296716	28
Gm09_bin106	35590706	35731551	140846	26
Gm09_bin107	35731552	36561550	829999	9
Gm09_bin108	36561551	36607228	45678	3
Gm09_bin109	36607229	36798057	190829	24
Gm09_bin110	36798058	36862789	64732	5
Gm09_bin111	36862790	36888421	25632	1
Gm09_bin112	36888422	37220322	331901	12
Gm09_bin113	37220323	37458694	238372	2
Gm09_bin114	37458695	38295371	836677	3
Gm09_bin115	38295372	38411313	115942	2
Gm09_bin116	38411314	38468860	57547	1
Gm09_bin117	38468861	38643861	175001	9
Gm09_bin118	38643862	38735989	92128	6
Gm09_bin119	38735990	38852828	116839	22
Gm09_bin120	38852829	38891696	38868	3
Gm09_bin121	38891697	39010086	118390	7
Gm09_bin122	39010087	39065879	55793	9
Gm09_bin123	39065880	39571541	505662	1
Gm09_bin124	39571542	39745832	174291	1
Gm09_bin125	39745833	39806490	60658	5
Gm09_bin126	39806491	40049335	242845	26
Gm09_bin127	40049336	40158350	109015	3
Gm09_bin128	40158351	40207966	49616	4
Gm09_bin129	40207967	40295297	87331	10
Gm09_bin130	40295298	40351898	56601	18
Gm09_bin131	40351899	40430752	78854	6
Gm09_bin132	40430753	40540410	109658	2
Gm09_bin133	40540411	40599644	59234	4
Gm09_bin134	40599645	40653565	53921	1
Gm09_bin135	40653566	40819281	165716	21
Gm09_bin136	40819282	40845820	26539	12
Gm09_bin137	40845821	40904473	58653	1
Gm09_bin138	40904474	41009664	105191	12
Gm09_bin139	41009665	41052044	42380	2
Gm09_bin140	41052045	41198874	146830	13
Gm09_bin141	41198875	41226921	28047	4
Gm09_bin142	41226922	41291544	64623	6
Gm09_bin143	41291545	41348707	57163	6
Gm09_bin144	41348708	41378345	29638	4
Gm09_bin145	41378346	41450535	72190	6
Gm09_bin146	41450536	41621641	171106	26
Gm09_bin147	41621642	41799527	177886	16
Gm09_bin148	41799528	42021877	222350	23
Gm09_bin149	42021878	42161047	139170	14
Gm09_bin150	42161048	42195300	34253	2
Gm09_bin151	42195301	42289163	93863	7
Gm09_bin152	42289164	42342553	53390	9
Gm09_bin153	42342554	42381598	39045	3
Gm09_bin154	42381599	42465093	83495	8
Gm09_bin155	42465094	42788469	323376	1
Gm09_bin156	42788470	42829973	41504	1
Gm09_bin157	42829974	42879724	49751	2
Gm09_bin158	42879725	43103645	223921	26
Gm09_bin159	43103646	43167476	63831	8
Gm09_bin160	43167477	43241631	74155	13
Gm09_bin161	43241632	43668321	426690	5
Gm09_bin162	43668322	43751636	83315	1
Gm09_bin163	43751637	43799516	47880	4
Gm09_bin164	43799517	43853449	53933	1
Gm09_bin165	43853450	43912025	58576	1
Gm09_bin166	43912026	43948387	36362	8
Gm09_bin167	43948388	44066088	117701	9
Gm09_bin168	44066089	44121733	55645	4
Gm09_bin169	44121734	44164308	42575	10
Gm09_bin170	44164309	44194508	30200	2
Gm09_bin171	44194509	44585256	390748	1
Gm09_bin172	44585257	44959977	374721	1
Gm09_bin173	44959978	45075207	115230	5
Gm09_bin174	45075208	45445899	370692	25
Gm09_bin175	45445900	45476252	30353	3
Gm09_bin176	45476253	46843750	1367498	26
Gm10_bin1	1	1085188	1085188	7
Gm10_bin2	1085189	1186917	101729	1
Gm10_bin3	1186918	1279422	92505	1
Gm10_bin4	1279423	1389683	110261	4
Gm10_bin5	1389684	1485287	95604	2
Gm10_bin6	1485288	1615368	130081	22
Gm10_bin7	1615369	1679705	64337	1
Gm10_bin8	1679706	1880094	200389	7
Gm10_bin9	1880095	1920372	40278	6
Gm10_bin10	1920373	2057832	137460	1
Gm10_bin11	2057833	2092004	34172	1
Gm10_bin12	2092005	2414673	322669	23
Gm10_bin13	2414674	2510779	96106	2
Gm10_bin14	2510780	2732867	222088	3
Gm10_bin15	2732868	2808655	75788	2
Gm10_bin16	2808656	3026039	217384	9
Gm10_bin17	3026040	3151070	125031	12
Gm10_bin18	3151071	3204915	53845	9
Gm10_bin19	3204916	3392642	187727	2
Gm10_bin20	3392643	3433078	40436	8
Gm10_bin21	3433079	3892301	459223	5
Gm10_bin22	3892302	3934404	42103	5
Gm10_bin23	3934405	3990633	56229	2
Gm10_bin24	3990634	4104777	114144	11
Gm10_bin25	4104778	4226605	121828	8
Gm10_bin26	4226606	4418933	192328	28
Gm10_bin27	4418934	4464804	45871	3
Gm10_bin28	4464805	4509525	44721	3
Gm10_bin29	4509526	4553388	43863	9
Gm10_bin30	4553389	4695699	142311	4
Gm10_bin31	4695700	4757861	62162	6
Gm10_bin32	4757862	5248094	490233	12
Gm10_bin33	5248095	5306154	58060	3
Gm10_bin34	5306155	5360052	53898	12
Gm10_bin35	5360053	5920274	560222	56
Gm10_bin36	5920275	6526829	606555	5
Gm10_bin37	6526830	6630869	104040	1
Gm10_bin38	6630870	6906680	275811	4
Gm10_bin39	6906681	6941703	35023	1
Gm10_bin40	6941704	7099171	157468	2
Gm10_bin41	7099172	7270005	170834	9
Gm10_bin42	7270006	7486667	216662	2
Gm10_bin43	7486668	7558592	71925	12
Gm10_bin44	7558593	8111501	552909	2
Gm10_bin45	8111502	8238289	126788	1
Gm10_bin46	8238290	9091924	853635	1
Gm10_bin47	9091925	9198516	106592	1
Gm10_bin48	9198517	9840772	642256	4
Gm10_bin49	9840773	10872435	1031663	272
Gm10_bin50	10872436	11112859	240424	86
Gm10_bin51	11112860	11968117	855258	7
Gm10_bin52	11968118	12634955	666838	2
Gm10_bin53	12634956	29000962	16366007	53
Gm10_bin54	29000963	30963816	1962854	6
Gm10_bin55	30963817	32490738	1526922	32
Gm10_bin56	32490739	35021283	2530545	116
Gm10_bin57	35021284	35045692	24409	9
Gm10_bin58	35045693	35168567	122875	17
Gm10_bin59	35168568	36702929	1534362	50
Gm10_bin60	36702930	36761295	58366	3
Gm10_bin61	36761296	37023930	262635	24
Gm10_bin62	37023931	37104634	80704	14
Gm10_bin63	37104635	37373900	269266	7
Gm10_bin64	37373901	38386032	1012132	1
Gm10_bin65	38386033	38652614	266582	1
Gm10_bin66	38652615	38677507	24893	4
Gm10_bin67	38677508	38728097	50590	7
Gm10_bin68	38728098	38811421	83324	9
Gm10_bin69	38811422	38849080	37659	2
Gm10_bin70	38849081	39033206	184126	24
Gm10_bin71	39033207	39100073	66867	5
Gm10_bin72	39100074	39321978	221905	11
Gm10_bin73	39321979	39421308	99330	11
Gm10_bin74	39421309	39549851	128543	3
Gm10_bin75	39549852	39643406	93555	4
Gm10_bin76	39643407	39706507	63101	4
Gm10_bin77	39706508	39838127	131620	8
Gm10_bin78	39838128	40043740	205613	4
Gm10_bin79	40043741	40371897	328157	3
Gm10_bin80	40371898	40477612	105715	1
Gm10_bin81	40477613	40613515	135903	13
Gm10_bin82	40613516	40716067	102552	2
Gm10_bin83	40716068	40786272	70205	1
Gm10_bin84	40786273	40851406	65134	2
Gm10_bin85	40851407	40874507	23101	9
Gm10_bin86	40874508	41038950	164443	5
Gm10_bin87	41038951	41491082	452132	1
Gm10_bin88	41491083	41874035	382953	1
Gm10_bin89	41874036	42247356	373321	16
Gm10_bin90	42247357	42278219	30863	1
Gm10_bin91	42278220	42419121	140902	4
Gm10_bin92	42419122	42461047	41926	5
Gm10_bin93	42461048	43545068	1084021	1
Gm10_bin94	43545069	43620952	75884	1
Gm10_bin95	43620953	43685506	64554	7
Gm10_bin96	43685507	43798777	113271	9
Gm10_bin97	43798778	43858464	59687	9
Gm10_bin98	43858465	44121053	262589	10
Gm10_bin99	44121054	44500914	379861	6
Gm10_bin100	44500915	45699535	1198621	1
Gm10_bin101	45699536	45729015	29480	1
Gm10_bin102	45729016	45872151	143136	1
Gm10_bin103	45872152	45964482	92331	3
Gm10_bin104	45964483	46015444	50962	5
Gm10_bin105	46015445	46180528	165084	19
Gm10_bin106	46180529	46345173	164645	3
Gm10_bin107	46345174	46887656	542483	4
Gm10_bin108	46887657	46913336	25680	3
Gm10_bin109	46913337	46996454	83118	1
Gm10_bin110	46996455	47590432	593978	1
Gm10_bin111	47590433	47616704	26272	1
Gm10_bin112	47616705	47712302	95598	1
Gm10_bin113	47712303	47742087	29785	3
Gm10_bin114	47742088	47767594	25507	2
Gm10_bin115	47767595	47857932	90338	3
Gm10_bin116	47857933	47931477	73545	2
Gm10_bin117	47931478	48212284	280807	3
Gm10_bin118	48212285	48396216	183932	10
Gm10_bin119	48396217	48419827	23611	10
Gm10_bin120	48419828	48728013	308186	12
Gm10_bin121	48728014	48979185	251172	28
Gm10_bin122	48979186	49312266	333081	6
Gm10_bin123	49312267	49390214	77948	2
Gm10_bin124	49390215	49593160	202946	6
Gm10_bin125	49593161	49630314	37154	9
Gm10_bin126	49630315	49725658	95344	3
Gm10_bin127	49725659	50019019	293361	5
Gm10_bin128	50019020	50969635	950616	14
Gm11_bin1	1	192061	192061	8
Gm11_bin2	192062	332331	140270	5
Gm11_bin3	332332	381799	49468	3
Gm11_bin4	381800	631552	249753	12
Gm11_bin5	631553	937573	306021	11
Gm11_bin6	937574	1070811	133238	4
Gm11_bin7	1070812	1366027	295216	7
Gm11_bin8	1366028	1526569	160542	11
Gm11_bin9	1526570	1553779	27210	1
Gm11_bin10	1553780	1590333	36554	4
Gm11_bin11	1590334	2079476	489143	37
Gm11_bin12	2079477	2118036	38560	6
Gm11_bin13	2118037	2168599	50563	11
Gm11_bin14	2168600	2555637	387038	5
Gm11_bin15	2555638	2622639	67002	2
Gm11_bin16	2622640	2652271	29632	1
Gm11_bin17	2652272	3389483	737212	3
Gm11_bin18	3389484	3989204	599721	5
Gm11_bin19	3989205	4020432	31228	1
Gm11_bin20	4020433	4059763	39331	6
Gm11_bin21	4059764	4129441	69678	5
Gm11_bin22	4129442	4407121	277680	22
Gm11_bin23	4407122	4735808	328687	17
Gm11_bin24	4735809	4822438	86630	5
Gm11_bin25	4822439	5083071	260633	16
Gm11_bin26	5083072	5441113	358042	14
Gm11_bin27	5441114	5536035	94922	2
Gm11_bin28	5536036	5668257	132222	4
Gm11_bin29	5668258	5817854	149597	27
Gm11_bin30	5817855	6006737	188883	19
Gm11_bin31	6006738	6224684	217947	12
Gm11_bin32	6224685	6345312	120628	17
Gm11_bin33	6345313	6623733	278421	9
Gm11_bin34	6623734	6655119	31386	2
Gm11_bin35	6655120	6777686	122567	19
Gm11_bin36	6777687	6971648	193962	13
Gm11_bin37	6971649	7043778	72130	3
Gm11_bin38	7043779	7252707	208929	1
Gm11_bin39	7252708	7627468	374761	20
Gm11_bin40	7627469	7851997	224529	2
Gm11_bin41	7851998	7914576	62579	1
Gm11_bin42	7914577	8138089	223513	33
Gm11_bin43	8138090	8506857	368768	12
Gm11_bin44	8506858	8554931	48074	1
Gm11_bin45	8554932	8586664	31733	9
Gm11_bin46	8586665	8608274	21610	1
Gm11_bin47	8608275	8769167	160893	23
Gm11_bin48	8769168	8826660	57493	4
Gm11_bin49	8826661	8860956	34296	3
Gm11_bin50	8860957	9032740	171784	19
Gm11_bin51	9032741	9099375	66635	5
Gm11_bin52	9099376	10127022	1027647	2
Gm11_bin53	10127023	10162540	35518	5
Gm11_bin54	10162541	10301066	138526	4
Gm11_bin55	10301067	10409311	108245	9
Gm11_bin56	10409312	10553314	144003	11
Gm11_bin57	10553315	10840252	286938	29
Gm11_bin58	10840253	10897430	57178	18
Gm11_bin59	10897431	11108817	211387	28
Gm11_bin60	11108818	11145697	36880	5
Gm11_bin61	11145698	11447045	301348	24
Gm11_bin62	11447046	11538875	91830	1
Gm11_bin63	11538876	11796235	257360	6
Gm11_bin64	11796236	12106839	310604	24
Gm11_bin65	12106840	14043625	1936786	117
Gm11_bin66	14043626	14584136	540511	57
Gm11_bin67	14584137	14747629	163493	19
Gm11_bin68	14747630	15064887	317258	79
Gm11_bin69	15064888	15089713	24826	1
Gm11_bin70	15089714	15229076	139363	27
Gm11_bin71	15229077	15328133	99057	16
Gm11_bin72	15328134	15527096	198963	14
Gm11_bin73	15527097	15607513	80417	2
Gm11_bin74	15607514	15636335	28822	20
Gm11_bin75	15636336	15949202	312867	1
Gm11_bin76	15949203	16152966	203764	26
Gm11_bin77	16152967	16449587	296621	1
Gm11_bin78	16449588	16610503	160916	28
Gm11_bin79	16610504	16711015	100512	1
Gm11_bin80	16711016	16816800	105785	1
Gm11_bin81	16816801	16988933	172133	1
Gm11_bin82	16988934	17126356	137423	1
Gm11_bin83	17126357	17189742	63386	1
Gm11_bin84	17189743	17222848	33106	2
Gm11_bin85	17222849	17309194	86346	1
Gm11_bin86	17309195	17334245	25051	2
Gm11_bin87	17334246	17363852	29607	2
Gm11_bin88	17363853	17579352	215500	1
Gm11_bin89	17579353	18125734	546382	18
Gm11_bin90	18125735	18594023	468289	1
Gm11_bin91	18594024	19009392	415369	1
Gm11_bin92	19009393	27081868	8072476	27
Gm11_bin93	27081869	31844111	4762243	446
Gm11_bin94	31844112	31897430	53319	1
Gm11_bin95	31897431	31982224	84794	1
Gm11_bin96	31982225	32370815	388591	3
Gm11_bin97	32370816	32705698	334883	1
Gm11_bin98	32705699	32784074	78376	1
Gm11_bin99	32784075	33288718	504644	5
Gm11_bin100	33288719	34924501	1635783	15
Gm11_bin101	34924502	35032873	108372	4
Gm11_bin102	35032874	35583666	550793	8
Gm11_bin103	35583667	35636315	52649	1
Gm11_bin104	35636316	35762170	125855	6
Gm11_bin105	35762171	35888327	126157	2
Gm11_bin106	35888328	36478190	589863	1
Gm11_bin107	36478191	36619869	141679	1
Gm11_bin108	36619870	37018048	398179	1
Gm11_bin109	37018049	37117243	99195	3
Gm11_bin110	37117244	37179388	62145	3
Gm11_bin111	37179389	37241406	62018	2
Gm11_bin112	37241407	37290044	48638	3
Gm11_bin113	37290045	37773070	483026	1
Gm11_bin114	37773071	37809085	36015	2
Gm11_bin115	37809086	37884373	75288	11
Gm11_bin116	37884374	37988497	104124	6
Gm11_bin117	37988498	38211370	222873	8
Gm11_bin118	38211371	38259924	48554	2
Gm11_bin119	38259925	38301302	41378	4
Gm11_bin120	38301303	38324360	23058	4
Gm11_bin121	38324361	38528123	203763	6
Gm11_bin122	38528124	38768521	240398	2
Gm11_bin123	38768522	38875251	106730	8
Gm11_bin124	38875252	39172790	297539	11
Gm12_bin1	1	830882	830882	14
Gm12_bin2	830883	855272	24390	4
Gm12_bin3	855273	1139531	284259	38
Gm12_bin4	1139532	1370853	231322	24
Gm12_bin5	1370854	1510385	139532	24
Gm12_bin6	1510386	1613701	103316	5
Gm12_bin7	1613702	1738413	124712	16
Gm12_bin8	1738414	1768412	29999	2
Gm12_bin9	1768413	1952537	184125	18
Gm12_bin10	1952538	2300081	347544	27
Gm12_bin11	2300082	2388430	88349	1
Gm12_bin12	2388431	2516067	127637	6
Gm12_bin13	2516068	2708427	192360	8
Gm12_bin14	2708428	2830535	122108	4
Gm12_bin15	2830536	2915691	85156	6
Gm12_bin16	2915692	2944925	29234	1
Gm12_bin17	2944926	2992919	47994	9
Gm12_bin18	2992920	3159854	166935	1
Gm12_bin19	3159855	3277139	117285	7
Gm12_bin20	3277140	3393078	115939	7
Gm12_bin21	3393079	3420333	27255	7
Gm12_bin22	3420334	3567501	147168	1
Gm12_bin23	3567502	3650934	83433	2
Gm12_bin24	3650935	4246038	595104	3
Gm12_bin25	4246039	4498029	251991	1
Gm12_bin26	4498030	4639202	141173	1
Gm12_bin27	4639203	4944626	305424	1
Gm12_bin28	4944627	5514927	570301	1
Gm12_bin29	5514928	5607538	92611	7
Gm12_bin30	5607539	5722814	115276	11
Gm12_bin31	5722815	5772155	49341	13
Gm12_bin32	5772156	5895784	123629	31
Gm12_bin33	5895785	5967887	72103	5
Gm12_bin34	5967888	6063080	95193	5
Gm12_bin35	6063081	6130350	67270	15
Gm12_bin36	6130351	6163386	33036	5
Gm12_bin37	6163387	6417487	254101	1
Gm12_bin38	6417488	6611918	194431	1
Gm12_bin39	6611919	6857133	245215	4
Gm12_bin40	6857134	6902277	45144	4
Gm12_bin41	6902278	7026532	124255	23
Gm12_bin42	7026533	7306462	279930	6
Gm12_bin43	7306463	8404586	1098124	4
Gm12_bin44	8404587	8425183	20597	8
Gm12_bin45	8425184	8844838	419655	6
Gm12_bin46	8844839	8916717	71879	12
Gm12_bin47	8916718	9165208	248491	7
Gm12_bin48	9165209	9388326	223118	40
Gm12_bin49	9388327	9513831	125505	34
Gm12_bin50	9513832	9568411	54580	10
Gm12_bin51	9568412	9635912	67501	15
Gm12_bin52	9635913	9670624	34712	6
Gm12_bin53	9670625	10419789	749165	9
Gm12_bin54	10419790	14154927	3735138	1
Gm12_bin55	14154928	16816941	2662014	2
Gm12_bin56	16816942	17334846	517905	2
Gm12_bin57	17334847	18491792	1156946	1
Gm12_bin58	18491793	26635499	8143707	1
Gm12_bin59	26635500	32514900	5879401	6
Gm12_bin60	32514901	33775218	1260318	4
Gm12_bin61	33775219	33860237	85019	1
Gm12_bin62	33860238	34136030	275793	4
Gm12_bin63	34136031	34196233	60203	3
Gm12_bin64	34196234	34374104	177871	2
Gm12_bin65	34374105	34418582	44478	4
Gm12_bin66	34418583	34461158	42576	4
Gm12_bin67	34461159	36367093	1905935	3
Gm12_bin68	36367094	36455979	88886	5
Gm12_bin69	36455980	36771703	315724	1
Gm12_bin70	36771704	36809388	37685	1
Gm12_bin71	36809389	36993178	183790	3
Gm12_bin72	36993179	37115041	121863	7
Gm12_bin73	37115042	37244088	129047	21
Gm12_bin74	37244089	37359863	115775	9
Gm12_bin75	37359864	37813901	454038	1
Gm12_bin76	37813902	37956921	143020	4
Gm12_bin77	37956922	38064449	107528	7
Gm12_bin78	38064450	38114663	50214	6
Gm12_bin79	38114664	38166560	51897	1
Gm12_bin80	38166561	38572503	405943	4
Gm12_bin81	38572504	39497790	925287	12
Gm12_bin82	39497791	39764541	266751	1
Gm12_bin83	39764542	39818380	53839	1
Gm12_bin84	39818381	39860270	41890	1
Gm12_bin85	39860271	40113140	252870	5
Gm13_bin1	1	1163022	1163022	5
Gm13_bin2	1163023	1236112	73090	2
Gm13_bin3	1236113	1307531	71419	1
Gm13_bin4	1307532	1552727	245196	32
Gm13_bin5	1552728	2013907	461180	20
Gm13_bin6	2013908	2126806	112899	1
Gm13_bin7	2126807	2259607	132801	4
Gm13_bin8	2259608	2451021	191414	45
Gm13_bin9	2451022	2493122	42101	10
Gm13_bin10	2493123	2832575	339453	35
Gm13_bin11	2832576	3313085	480510	36
Gm13_bin12	3313086	4199975	886890	26
Gm13_bin13	4199976	4695824	495849	58
Gm13_bin14	4695825	4801339	105515	4
Gm13_bin15	4801340	5344907	543568	5
Gm13_bin16	5344908	5369337	24430	1
Gm13_bin17	5369338	5405826	36489	5
Gm13_bin18	5405827	6099700	693874	14
Gm13_bin19	6099701	6155662	55962	11
Gm13_bin20	6155663	6507181	351519	34
Gm13_bin21	6507182	6766940	259759	1
Gm13_bin22	6766941	6881091	114151	18
Gm13_bin23	6881092	6971575	90484	2
Gm13_bin24	6971576	7126411	154836	10
Gm13_bin25	7126412	7412791	286380	6
Gm13_bin26	7412792	7443779	30988	5
Gm13_bin27	7443780	7483578	39799	2
Gm13_bin28	7483579	7530238	46660	1
Gm13_bin29	7530239	7785677	255439	42
Gm13_bin30	7785678	8012875	227198	1
Gm13_bin31	8012876	8066671	53796	1
Gm13_bin32	8066672	8139088	72417	21
Gm13_bin33	8139089	8346064	206976	13
Gm13_bin34	8346065	10327422	1981358	91
Gm13_bin35	10327423	10485176	157754	9
Gm13_bin36	10485177	11070536	585360	36
Gm13_bin37	11070537	11607435	536899	10
Gm13_bin38	11607436	11633356	25921	1
Gm13_bin39	11633357	11741750	108394	9
Gm13_bin40	11741751	19841463	8099713	29
Gm13_bin41	19841464	19893078	51615	1
Gm13_bin42	19893079	20804523	911445	1
Gm13_bin43	20804524	20903320	98797	1
Gm13_bin44	20903321	20962438	59118	8
Gm13_bin45	20962439	21674739	712301	2
Gm13_bin46	21674740	21876533	201794	1
Gm13_bin47	21876534	21992512	115979	13
Gm13_bin48	21992513	22175239	182727	25
Gm13_bin49	22175240	22285414	110175	8
Gm13_bin50	22285415	22380666	95252	10
Gm13_bin51	22380667	22403237	22571	4
Gm13_bin52	22403238	22763323	360086	39
Gm13_bin53	22763324	22869022	105699	3
Gm13_bin54	22869023	22941014	71992	4
Gm13_bin55	22941015	22991758	50744	8
Gm13_bin56	22991759	23074501	82743	1
Gm13_bin57	23074502	23118542	44041	4
Gm13_bin58	23118543	23249546	131004	15
Gm13_bin59	23249547	23510555	261009	15
Gm13_bin60	23510556	23984975	474420	10
Gm13_bin61	23984976	24065625	80650	3
Gm13_bin62	24065626	24254576	188951	23
Gm13_bin63	24254577	24419968	165392	4
Gm13_bin64	24419969	24850726	430758	1
Gm13_bin65	24850727	25266083	415357	1
Gm13_bin66	25266084	26116347	850264	103
Gm13_bin67	26116348	26286294	169947	2
Gm13_bin68	26286295	26497464	211170	31
Gm13_bin69	26497465	26741986	244522	15
Gm13_bin70	26741987	27047179	305193	48
Gm13_bin71	27047180	27134425	87246	14
Gm13_bin72	27134426	27326015	191590	34
Gm13_bin73	27326016	27477255	151240	7
Gm13_bin74	27477256	27801313	324058	32
Gm13_bin75	27801314	27864010	62697	7
Gm13_bin76	27864011	27914542	50532	5
Gm13_bin77	27914543	28072980	158438	10
Gm13_bin78	28072981	28115879	42899	3
Gm13_bin79	28115880	28666499	550620	46
Gm13_bin80	28666500	28829688	163189	23
Gm13_bin81	28829689	29037044	207356	16
Gm13_bin82	29037045	29249245	212201	8
Gm13_bin83	29249246	29491197	241952	13
Gm13_bin84	29491198	30211321	720124	35
Gm13_bin85	30211322	30866457	655136	11
Gm13_bin86	30866458	31152229	285772	3
Gm13_bin87	31152230	31325083	172854	8
Gm13_bin88	31325084	31582499	257416	5
Gm13_bin89	31582500	31870138	287639	1
Gm13_bin90	31870139	31890969	20831	2
Gm13_bin91	31890970	31929087	38118	4
Gm13_bin92	31929088	31994277	65190	13
Gm13_bin93	31994278	32055715	61438	2
Gm13_bin94	32055716	32154282	98567	12
Gm13_bin95	32154283	32216131	61849	7
Gm13_bin96	32216132	32430567	214436	15
Gm13_bin97	32430568	32484020	53453	7
Gm13_bin98	32484021	32538826	54806	6
Gm13_bin99	32538827	33606241	1067415	22
Gm13_bin100	33606242	33672554	66313	1
Gm13_bin101	33672555	33753360	80806	1
Gm13_bin102	33753361	34122142	368782	1
Gm13_bin103	34122143	34167287	45145	6
Gm13_bin104	34167288	34208918	41631	8
Gm13_bin105	34208919	34249897	40979	1
Gm13_bin106	34249898	34625406	375509	12
Gm13_bin107	34625407	34826531	201125	10
Gm13_bin108	34826532	34923403	96872	11
Gm13_bin109	34923404	35011420	88017	24
Gm13_bin110	35011421	35107197	95777	2
Gm13_bin111	35107198	35142843	35646	3
Gm13_bin112	35142844	35194076	51233	3
Gm13_bin113	35194077	35549786	355710	1
Gm13_bin114	35549787	35904795	355009	1
Gm13_bin115	35904796	36081255	176460	19
Gm13_bin116	36081256	36631917	550662	5
Gm13_bin117	36631918	36655152	23235	1
Gm13_bin118	36655153	36897210	242058	5
Gm13_bin119	36897211	36993577	96367	1
Gm13_bin120	36993578	37149651	156074	12
Gm13_bin121	37149652	37385150	235499	1
Gm13_bin122	37385151	37475476	90326	3
Gm13_bin123	37475477	38018842	543366	2
Gm13_bin124	38018843	38126325	107483	18
Gm13_bin125	38126326	38172435	46110	3
Gm13_bin126	38172436	38827021	654586	4
Gm13_bin127	38827022	38871550	44529	1
Gm13_bin128	38871551	38914383	42833	4
Gm13_bin129	38914384	38955223	40840	11
Gm13_bin130	38955224	39035229	80006	1
Gm13_bin131	39035230	39065023	29794	1
Gm13_bin132	39065024	39361092	296069	7
Gm13_bin133	39361093	39386817	25725	2
Gm13_bin134	39386818	39446946	60129	3
Gm13_bin135	39446947	39577315	130369	3
Gm13_bin136	39577316	39635577	58262	6
Gm13_bin137	39635578	39734311	98734	5
Gm13_bin138	39734312	39771167	36856	20
Gm13_bin139	39771168	39807199	36032	13
Gm13_bin140	39807200	39982483	175284	6
Gm13_bin141	39982484	40068961	86478	5
Gm13_bin142	40068962	40173282	104321	5
Gm13_bin143	40173283	40428061	254779	10
Gm13_bin144	40428062	40507713	79652	1
Gm13_bin145	40507714	40656598	148885	11
Gm13_bin146	40656599	40748967	92369	5
Gm13_bin147	40748968	40861631	112664	1
Gm13_bin148	40861632	40908512	46881	2
Gm13_bin149	40908513	41025045	116533	2
Gm13_bin150	41025046	41058496	33451	1
Gm13_bin151	41058497	41203763	145267	7
Gm13_bin152	41203764	41553362	349599	8
Gm13_bin153	41553363	41697374	144012	3
Gm13_bin154	41697375	42318488	621114	1
Gm13_bin155	42318489	42430858	112370	11
Gm13_bin156	42430859	42512112	81254	2
Gm13_bin157	42512113	43215145	703033	2
Gm13_bin158	43215146	43244219	29074	1
Gm13_bin159	43244220	43703064	458845	7
Gm13_bin160	43703065	43962127	259063	4
Gm13_bin161	43962128	44408971	446844	14
Gm14_bin1	1	731480	731480	20
Gm14_bin2	731481	1326014	594534	5
Gm14_bin3	1326015	1394654	68640	3
Gm14_bin4	1394655	2091903	697249	4
Gm14_bin5	2091904	2125125	33222	4
Gm14_bin6	2125126	2220477	95352	14
Gm14_bin7	2220478	2250606	30129	2
Gm14_bin8	2250607	2331747	81141	6
Gm14_bin9	2331748	2575520	243773	3
Gm14_bin10	2575521	2707782	132262	3
Gm14_bin11	2707783	2767268	59486	1
Gm14_bin12	2767269	3172735	405467	31
Gm14_bin13	3172736	3277088	104353	5
Gm14_bin14	3277089	3561897	284809	28
Gm14_bin15	3561898	3723427	161530	8
Gm14_bin16	3723428	4071207	347780	18
Gm14_bin17	4071208	4110009	38802	3
Gm14_bin18	4110010	4294620	184611	18
Gm14_bin19	4294621	4447181	152561	1
Gm14_bin20	4447182	4544201	97020	1
Gm14_bin21	4544202	4635471	91270	6
Gm14_bin22	4635472	4871115	235644	5
Gm14_bin23	4871116	4920206	49091	4
Gm14_bin24	4920207	5292322	372116	18
Gm14_bin25	5292323	5333084	40762	1
Gm14_bin26	5333085	5357282	24198	3
Gm14_bin27	5357283	5454656	97374	5
Gm14_bin28	5454657	5475302	20646	3
Gm14_bin29	5475303	6002425	527123	1
Gm14_bin30	6002426	6038148	35723	4
Gm14_bin31	6038149	6248696	210548	3
Gm14_bin32	6248697	6406038	157342	1
Gm14_bin33	6406039	6433107	27069	1
Gm14_bin34	6433108	6540169	107062	1
Gm14_bin35	6540170	6583077	42908	4
Gm14_bin36	6583078	6627117	44040	1
Gm14_bin37	6627118	6908085	280968	21
Gm14_bin38	6908086	7116725	208640	8
Gm14_bin39	7116726	7458297	341572	3
Gm14_bin40	7458298	7662229	203932	1
Gm14_bin41	7662230	7867836	205607	1
Gm14_bin42	7867837	7945765	77929	1
Gm14_bin43	7945766	8036973	91208	14
Gm14_bin44	8036974	8135117	98144	16
Gm14_bin45	8135118	8285472	150355	13
Gm14_bin46	8285473	8479092	193620	8
Gm14_bin47	8479093	8923310	444218	1
Gm14_bin48	8923311	9190479	267169	21
Gm14_bin49	9190480	9808220	617741	1
Gm14_bin50	9808221	9879926	71706	6
Gm14_bin51	9879927	9957303	77377	4
Gm14_bin52	9957304	10182684	225381	59
Gm14_bin53	10182685	10458585	275901	12
Gm14_bin54	10458586	10575881	117296	9
Gm14_bin55	10575882	11081233	505352	153
Gm14_bin56	11081234	11111234	30001	1
Gm14_bin57	11111235	12856064	1744830	120
Gm14_bin58	12856065	12911073	55009	12
Gm14_bin59	12911074	13606711	695638	57
Gm14_bin60	13606712	13769909	163198	26
Gm14_bin61	13769910	14311544	541635	26
Gm14_bin62	14311545	18438931	4127387	21
Gm14_bin63	18438932	18662226	223295	23
Gm14_bin64	18662227	18965368	303142	10
Gm14_bin65	18965369	19153347	187979	7
Gm14_bin66	19153348	19228746	75399	9
Gm14_bin67	19228747	19470623	241877	5
Gm14_bin68	19470624	27751127	8280504	35
Gm14_bin69	27751128	28000743	249616	1
Gm14_bin70	28000744	28198293	197550	14
Gm14_bin71	28198294	28287181	88888	19
Gm14_bin72	28287182	28399315	112134	7
Gm14_bin73	28399316	29651228	1251913	2
Gm14_bin74	29651229	29856270	205042	1
Gm14_bin75	29856271	30834390	978120	189
Gm14_bin76	30834391	32745017	1910627	231
Gm14_bin77	32745018	41206465	8461448	1650
Gm14_bin78	41206466	41923271	716806	11
Gm14_bin79	41923272	41976280	53009	1
Gm14_bin80	41976281	42106418	130138	1
Gm14_bin81	42106419	42396787	290369	2
Gm14_bin82	42396788	42742592	345805	71
Gm14_bin83	42742593	42816187	73595	21
Gm14_bin84	42816188	42970582	154395	30
Gm14_bin85	42970583	43146206	175624	37
Gm14_bin86	43146207	43221321	75115	3
Gm14_bin87	43221322	43335403	114082	27
Gm14_bin88	43335404	46170301	2834898	2
Gm14_bin89	46170302	46264789	94488	3
Gm14_bin90	46264790	46293035	28246	1
Gm14_bin91	46293036	46557370	264335	8
Gm14_bin92	46557371	46621280	63910	8
Gm14_bin93	46621281	46711947	90667	2
Gm14_bin94	46711948	46763866	51919	11
Gm14_bin95	46763867	46861486	97620	4
Gm14_bin96	46861487	46906909	45423	4
Gm14_bin97	46906910	47216787	309878	2
Gm14_bin98	47216788	47269358	52571	1
Gm14_bin99	47269359	47322847	53489	12
Gm14_bin100	47322848	47407616	84769	12
Gm14_bin101	47407617	47461071	53455	4
Gm14_bin102	47461072	47548598	87527	6
Gm14_bin103	47548599	47705420	156822	24
Gm14_bin104	47705421	48006458	301038	31
Gm14_bin105	48006459	48184927	178469	23
Gm14_bin106	48184928	48267525	82598	5
Gm14_bin107	48267526	48390679	123154	15
Gm14_bin108	48390680	48449103	58424	6
Gm14_bin109	48449104	48523524	74421	7
Gm14_bin110	48523525	48732870	209346	7
Gm14_bin111	48732871	48766689	33819	2
Gm14_bin112	48766690	48897124	130435	6
Gm14_bin113	48897125	49136258	239134	7
Gm14_bin114	49136259	49481982	345724	7
Gm14_bin115	49481983	49606109	124127	8
Gm14_bin116	49606110	49711204	105095	8
Gm15_bin1	1	716599	716599	20
Gm15_bin2	716600	797223	80624	8
Gm15_bin3	797224	838859	41636	1
Gm15_bin4	838860	934519	95660	2
Gm15_bin5	934520	1023316	88797	8
Gm15_bin6	1023317	1499406	476090	3
Gm15_bin7	1499407	1579178	79772	3
Gm15_bin8	1579179	1662141	82963	4
Gm15_bin9	1662142	1826825	164684	19
Gm15_bin10	1826826	1959161	132336	15
Gm15_bin11	1959162	1983606	24445	5
Gm15_bin12	1983607	2050244	66638	5
Gm15_bin13	2050245	2362068	311824	2
Gm15_bin14	2362069	2428965	66897	2
Gm15_bin15	2428966	2518184	89219	1
Gm15_bin16	2518185	2594908	76724	1
Gm15_bin17	2594909	2645748	50840	4
Gm15_bin18	2645749	2802623	156875	11
Gm15_bin19	2802624	2919048	116425	8
Gm15_bin20	2919049	3121565	202517	5
Gm15_bin21	3121566	3302940	181375	8
Gm15_bin22	3302941	3556019	253079	5
Gm15_bin23	3556020	3632640	76621	4
Gm15_bin24	3632641	3744326	111686	1
Gm15_bin25	3744327	4083035	338709	11
Gm15_bin26	4083036	4104540	21505	1
Gm15_bin27	4104541	4254224	149684	10
Gm15_bin28	4254225	4274236	20012	3
Gm15_bin29	4274237	5512999	1238763	2
Gm15_bin30	5513000	5689639	176640	18
Gm15_bin31	5689640	5925934	236295	1
Gm15_bin32	5925935	6047200	121266	13
Gm15_bin33	6047201	6648800	601600	3
Gm15_bin34	6648801	6771435	122635	7
Gm15_bin35	6771436	6887586	116151	7
Gm15_bin36	6887587	7024225	136639	10
Gm15_bin37	7024226	7280203	255978	33
Gm15_bin38	7280204	7311039	30836	6
Gm15_bin39	7311040	7404018	92979	3
Gm15_bin40	7404019	7530354	126336	1
Gm15_bin41	7530355	7563148	32794	2
Gm15_bin42	7563149	7769143	205995	8
Gm15_bin43	7769144	7907487	138344	2
Gm15_bin44	7907488	8163361	255874	2
Gm15_bin45	8163362	8540353	376992	16
Gm15_bin46	8540354	8667454	127101	2
Gm15_bin47	8667455	8700163	32709	6
Gm15_bin48	8700164	8765066	64903	4
Gm15_bin49	8765067	8940497	175431	18
Gm15_bin50	8940498	8991913	51416	9
Gm15_bin51	8991914	9113890	121977	1
Gm15_bin52	9113891	9275731	161841	10
Gm15_bin53	9275732	9362551	86820	13
Gm15_bin54	9362552	9531756	169205	2
Gm15_bin55	9531757	9626055	94299	4
Gm15_bin56	9626056	9706615	80560	2
Gm15_bin57	9706616	9829890	123275	8
Gm15_bin58	9829891	10367058	537168	41
Gm15_bin59	10367059	10427383	60325	4
Gm15_bin60	10427384	10465041	37658	3
Gm15_bin61	10465042	10494186	29145	5
Gm15_bin62	10494187	10520345	26159	1
Gm15_bin63	10520346	10557166	36821	7
Gm15_bin64	10557167	10778177	221011	10
Gm15_bin65	10778178	10829890	51713	14
Gm15_bin66	10829891	10934343	104453	2
Gm15_bin67	10934344	10976601	42258	3
Gm15_bin68	10976602	11105947	129346	14
Gm15_bin69	11105948	11151633	45686	3
Gm15_bin70	11151634	11256986	105353	18
Gm15_bin71	11256987	11453261	196275	5
Gm15_bin72	11453262	11495434	42173	2
Gm15_bin73	11495435	11550738	55304	10
Gm15_bin74	11550739	11574364	23626	1
Gm15_bin75	11574365	11597381	23017	4
Gm15_bin76	11597382	11730619	133238	14
Gm15_bin77	11730620	11872676	142057	4
Gm15_bin78	11872677	11952523	79847	1
Gm15_bin79	11952524	12156008	203485	1
Gm15_bin80	12156009	12222214	66206	9
Gm15_bin81	12222215	12337587	115373	8
Gm15_bin82	12337588	12484655	147068	13
Gm15_bin83	12484656	12529815	45160	7
Gm15_bin84	12529816	12573540	43725	17
Gm15_bin85	12573541	12642498	68958	7
Gm15_bin86	12642499	13079121	436623	25
Gm15_bin87	13079122	13171923	92802	5
Gm15_bin88	13171924	13264396	92473	6
Gm15_bin89	13264397	13572036	307640	58
Gm15_bin90	13572037	14108461	536425	87
Gm15_bin91	14108462	14369093	260632	16
Gm15_bin92	14369094	14767269	398176	4
Gm15_bin93	14767270	16683419	1916150	1
Gm15_bin94	16683420	17383420	700001	1
Gm15_bin95	17383421	17481490	98070	34
Gm15_bin96	17481491	20451529	2970039	8
Gm15_bin97	20451530	20492019	40490	1
Gm15_bin98	20492020	22746881	2254862	357
Gm15_bin99	22746882	22818239	71358	11
Gm15_bin100	22818240	23533124	714885	149
Gm15_bin101	23533125	24736508	1203384	259
Gm15_bin102	24736509	29699467	4962959	919
Gm15_bin103	29699468	30472096	772629	9
Gm15_bin104	30472097	35998897	5526801	448
Gm15_bin105	35998898	38505423	2506526	467
Gm15_bin106	38505424	38579519	74096	2
Gm15_bin107	38579520	39969405	1389886	117
Gm15_bin108	39969406	42360084	2390679	401
Gm15_bin109	42360085	43324429	964345	114
Gm15_bin110	43324430	43406828	82399	23
Gm15_bin111	43406829	43575036	168208	2
Gm15_bin112	43575037	43941985	366949	1
Gm15_bin113	43941986	44953512	1011527	1
Gm15_bin114	44953513	45505106	551594	1
Gm15_bin115	45505107	45820582	315476	9
Gm15_bin116	45820583	45883413	62831	1
Gm15_bin117	45883414	46481672	598259	26
Gm15_bin118	46481673	46913757	432085	75
Gm15_bin119	46913758	46981933	68176	19
Gm15_bin120	46981934	47176734	194801	2
Gm15_bin121	47176735	47254853	78119	24
Gm15_bin122	47254854	47781906	527053	5
Gm15_bin123	47781907	47851222	69316	4
Gm15_bin124	47851223	47995101	143879	24
Gm15_bin125	47995102	48415627	420526	39
Gm15_bin126	48415628	48528529	112902	21
Gm15_bin127	48528530	48582582	54053	4
Gm15_bin128	48582583	48741529	158947	23
Gm15_bin129	48741530	48782720	41191	14
Gm15_bin130	48782721	48973712	190992	18
Gm15_bin131	48973713	49341143	367431	36
Gm15_bin132	49341144	49591336	250193	2
Gm15_bin133	49591337	49614080	22744	1
Gm15_bin134	49614081	49775952	161872	22
Gm15_bin135	49775953	49853971	78019	4
Gm15_bin136	49853972	50232356	378385	18
Gm15_bin137	50232357	50512409	280053	1
Gm15_bin138	50512410	50939160	426751	25
Gm16_bin1	1	1096417	1096417	16
Gm16_bin2	1096418	1411626	315209	1
Gm16_bin3	1411627	1479324	67698	2
Gm16_bin4	1479325	1522634	43310	1
Gm16_bin5	1522635	1847338	324704	35
Gm16_bin6	1847339	1926372	79034	5
Gm16_bin7	1926373	4038849	2112477	8
Gm16_bin8	4038850	4099407	60558	2
Gm16_bin9	4099408	4297610	198203	1
Gm16_bin10	4297611	4346771	49161	7
Gm16_bin11	4346772	4779132	432361	10
Gm16_bin12	4779133	4819789	40657	5
Gm16_bin13	4819790	4917941	98152	10
Gm16_bin14	4917942	5431098	513157	8
Gm16_bin15	5431099	5499602	68504	2
Gm16_bin16	5499603	5525627	26025	1
Gm16_bin17	5525628	5588607	62980	5
Gm16_bin18	5588608	5809086	220479	4
Gm16_bin19	5809087	5872238	63152	6
Gm16_bin20	5872239	5986671	114433	4
Gm16_bin21	5986672	6031159	44488	6
Gm16_bin22	6031160	6505662	474503	69
Gm16_bin23	6505663	6561409	55747	3
Gm16_bin24	6561410	6722815	161406	10
Gm16_bin25	6722816	7213697	490882	24
Gm16_bin26	7213698	7252084	38387	1
Gm16_bin27	7252085	7284452	32368	13
Gm16_bin28	7284453	7308090	23638	3
Gm16_bin29	7308091	7447691	139601	10
Gm16_bin30	7447692	7720981	273290	35
Gm16_bin31	7720982	7838055	117074	11
Gm16_bin32	7838056	7885365	47310	3
Gm16_bin33	7885366	7911897	26532	1
Gm16_bin34	7911898	7985709	73812	7
Gm16_bin35	7985710	8605179	619470	35
Gm16_bin36	8605180	9744253	1139074	176
Gm16_bin37	9744254	10985256	1241003	104
Gm16_bin38	10985257	17368958	6383702	1127
[truncated: 641 more rows]

## Sheet: Table S4
Table S4. Description of characteristics of 20 chromosomes in the ZH RIL population high-density genetic map.
Chromosome	Numbers of SNPs	Numbers of Bins	Linkage distance (cM)
Gm01	2384	116	128.799
Gm02	1671	134	121.734
Gm03	2344	144	134.913
Gm04	1622	112	108.903
Gm05	1117	102	117.605
Gm06	3846	142	158.509
Gm07	2219	137	121.151
Gm08	1152	145	185.748
Gm09	3416	176	151.747
Gm10	1399	128	133.11
Gm11	1689	124	112.662
Gm12	648	85	128.605
Gm13	1776	161	162.947
Gm14	3496	116	132.173
Gm15	4554	138	133.899
Gm16	3943	110	118.263
Gm17	2148	125	115.873
Gm18	4421	186	124.441
Gm19	934	120	114.751
Gm20	2693	138	132.404
Total	47472	2639	2638.24

## Sheet: Table S5
Table S5. Segregation distortions of 2639 bin markers among the ZH RIL population.
Bin name	OA	OB	OH	OH rate	D	χ2	Calculated P-value	Number of bin markers
Gm01_bin1	81	80	6	0.0359281	0	0.01	P<0.0001	7
Gm01_bin2	79	82	6	0.0359281	0	0.06	P<0.0005	3
Gm01_bin3	78	83	6	0.0359281	0	0.16	P<0.001	5
Gm01_bin4	79	82	6	0.0359281	0	0.06	P<0.005	23
Gm01_bin5	77	85	5	0.0299401	0	0.4	P<0.01	44
Gm01_bin6	79	84	4	0.0239521	0	0.15	P<0.05	201
Gm01_bin7	79	85	3	0.0179641	0	0.22	P<0.1	205
Gm01_bin8	80	85	2	0.011976	0	0.15
Gm01_bin9	81	85	1	0.00598802	0	0.1
Gm01_bin10	78	88	1	0.00598802	0	0.6
Gm01_bin11	79	86	2	0.011976	0	0.3
Gm01_bin12	79	87	1	0.00598802	0	0.39
Gm01_bin13	80	86	1	0.00598802	0	0.22
Gm01_bin14	81	85	1	0.00598802	0	0.1
Gm01_bin15	83	83	1	0.00598802	0	0
Gm01_bin16	83	83	1	0.00598802	0	0
Gm01_bin17	82	84	1	0.00598802	0	0.02
Gm01_bin18	83	83	1	0.00598802	0	0
Gm01_bin19	83	82	2	0.011976	0	0.01
Gm01_bin20	84	81	2	0.011976	0	0.05
Gm01_bin21	81	83	3	0.0179641	0	0.02
Gm01_bin22	78	86	3	0.0179641	0	0.39
Gm01_bin23	79	85	3	0.0179641	0	0.22
Gm01_bin24	74	90	3	0.0179641	0	1.56
Gm01_bin25	74	90	3	0.0179641	0	1.56
Gm01_bin26	75	89	3	0.0179641	0	1.2
Gm01_bin27	78	86	3	0.0179641	0	0.39
Gm01_bin28	79	85	3	0.0179641	0	0.22
Gm01_bin29	78	86	3	0.0179641	0	0.39
Gm01_bin30	77	87	3	0.0179641	0	0.61
Gm01_bin31	78	87	2	0.011976	0	0.49
Gm01_bin32	79	87	1	0.00598802	0	0.39
Gm01_bin33	78	88	1	0.00598802	0	0.6
Gm01_bin34	79	88	0	0	0	0.49
Gm01_bin35	81	86	0	0	0	0.15
Gm01_bin36	79	88	0	0	0	0.49
Gm01_bin37	75	92	0	0	0	1.73
Gm01_bin38	75	91	1	0.00598802	0	1.54
Gm01_bin39	77	89	1	0.00598802	0	0.87
Gm01_bin40	78	88	1	0.00598802	0	0.6
Gm01_bin41	77	89	1	0.00598802	0	0.87
Gm01_bin42	74	92	1	0.00598802	0	1.95
Gm01_bin43	74	92	1	0.00598802	0	1.95
Gm01_bin44	75	90	2	0.011976	0	1.36
Gm01_bin45	74	91	2	0.011976	0	1.75
Gm01_bin46	70	95	2	0.011976	0	3.79
Gm01_bin47	71	94	2	0.011976	0	3.21
Gm01_bin48	71	93	3	0.0179641	0	2.95
Gm01_bin49	70	94	3	0.0179641	0	3.51
Gm01_bin50	80	84	3	0.0179641	0	0.1
Gm01_bin51	80	84	3	0.0179641	0	0.1
Gm01_bin52	78	86	3	0.0179641	0	0.39
Gm01_bin53	79	85	3	0.0179641	0	0.22
Gm01_bin54	78	85	4	0.0239521	0	0.3
Gm01_bin55	77	86	4	0.0239521	0	0.5
Gm01_bin56	77	86	4	0.0239521	0	0.5
Gm01_bin57	76	87	4	0.0239521	0	0.74
Gm01_bin58	77	87	3	0.0179641	0	0.61
Gm01_bin59	76	88	3	0.0179641	0	0.88
Gm01_bin60	76	88	3	0.0179641	0	0.88
Gm01_bin61	77	87	3	0.0179641	0	0.61
Gm01_bin62	78	86	3	0.0179641	0	0.39
Gm01_bin63	77	87	3	0.0179641	0	0.61
Gm01_bin64	77	87	3	0.0179641	0	0.61
Gm01_bin65	76	88	3	0.0179641	0	0.88
Gm01_bin66	75	89	3	0.0179641	0	1.2
Gm01_bin67	76	89	2	0.011976	0	1.02
Gm01_bin68	75	90	2	0.011976	0	1.36
Gm01_bin69	76	90	1	0.00598802	0	1.18
Gm01_bin70	75	91	1	0.00598802	0	1.54
Gm01_bin71	72	94	1	0.00598802	0	2.92
Gm01_bin72	70	96	1	0.00598802	0	4.07*
Gm01_bin73	70	96	1	0.00598802	0	4.07*
Gm01_bin74	68	98	1	0.00598802	0	5.42*
Gm01_bin75	65	101	1	0.00598802	0	7.81**
Gm01_bin76	65	101	1	0.00598802	0	7.81**
Gm01_bin77	65	102	0	0	0	8.2**
Gm01_bin78	64	103	0	0	0	9.11**
Gm01_bin79	72	95	0	0	0	3.17
Gm01_bin80	70	97	0	0	0	4.37*
Gm01_bin81	70	97	0	0	0	4.37*
Gm01_bin82	72	95	0	0	0	3.17
Gm01_bin83	73	94	0	0	0	2.64
Gm01_bin84	71	96	0	0	0	3.74
Gm01_bin85	69	98	0	0	0	5.04*
Gm01_bin86	83	84	0	0	0	0.01
Gm01_bin87	84	83	0	0	0	0.01
Gm01_bin88	83	84	0	0	0	0.01
Gm01_bin89	86	81	0	0	0	0.15
Gm01_bin90	87	80	0	0	0	0.29
Gm01_bin91	88	79	0	0	0	0.49
Gm01_bin92	87	80	0	0	0	0.29
Gm01_bin93	86	81	0	0	0	0.15
Gm01_bin94	81	86	0	0	0	0.15
Gm01_bin95	82	85	0	0	0	0.05
Gm01_bin96	80	87	0	0	0	0.29
Gm01_bin97	82	85	0	0	0	0.05
Gm01_bin98	80	87	0	0	0	0.29
Gm01_bin99	78	89	0	0	0	0.72
Gm01_bin100	77	89	1	0.00598802	0	0.87
Gm01_bin101	76	90	1	0.00598802	0	1.18
Gm01_bin102	78	88	1	0.00598802	0	0.6
Gm01_bin103	75	91	1	0.00598802	0	1.54
Gm01_bin104	77	89	1	0.00598802	0	0.87
Gm01_bin105	77	88	2	0.011976	0	0.73
Gm01_bin106	76	89	2	0.011976	0	1.02
Gm01_bin107	77	88	2	0.011976	0	0.73
Gm01_bin108	78	87	2	0.011976	0	0.49
Gm01_bin109	80	85	2	0.011976	0	0.15
Gm01_bin110	78	87	2	0.011976	0	0.49
Gm01_bin111	77	88	2	0.011976	0	0.73
Gm01_bin112	78	87	2	0.011976	0	0.49
Gm01_bin113	80	85	2	0.011976	0	0.15
Gm01_bin114	82	83	2	0.011976	0	0.01
Gm01_bin115	83	82	2	0.011976	0	0.01
Gm01_bin116	84	81	2	0.011976	0	0.05
Gm02_bin1	70	93	4	0.0239521	0	3.25
Gm02_bin2	70	94	3	0.0179641	0	3.51
Gm02_bin3	71	94	2	0.011976	0	3.21
Gm02_bin4	77	88	2	0.011976	0	0.73
Gm02_bin5	79	86	2	0.011976	0	0.3
Gm02_bin6	79	86	2	0.011976	0	0.3
Gm02_bin7	80	85	2	0.011976	0	0.15
Gm02_bin8	81	85	1	0.00598802	0	0.1
Gm02_bin9	80	86	1	0.00598802	0	0.22
Gm02_bin10	82	84	1	0.00598802	0	0.02
Gm02_bin11	83	83	1	0.00598802	0	0
Gm02_bin12	83	83	1	0.00598802	0	0
Gm02_bin13	86	80	1	0.00598802	0	0.22
Gm02_bin14	86	81	0	0	0	0.15
Gm02_bin15	87	80	0	0	0	0.29
Gm02_bin16	88	79	0	0	0	0.49
Gm02_bin17	88	79	0	0	0	0.49
Gm02_bin18	87	80	0	0	0	0.29
Gm02_bin19	86	81	0	0	0	0.15
Gm02_bin20	85	82	0	0	0	0.05
Gm02_bin21	84	83	0	0	0	0.01
Gm02_bin22	85	82	0	0	0	0.05
Gm02_bin23	86	81	0	0	0	0.15
Gm02_bin24	85	82	0	0	0	0.05
Gm02_bin25	84	82	1	0.00598802	0	0.02
Gm02_bin26	85	81	1	0.00598802	0	0.1
Gm02_bin27	93	73	1	0.00598802	0	2.41
Gm02_bin28	89	77	1	0.00598802	0	0.87
Gm02_bin29	88	78	1	0.00598802	0	0.6
Gm02_bin30	86	80	1	0.00598802	0	0.22
Gm02_bin31	84	82	1	0.00598802	0	0.02
Gm02_bin32	82	84	1	0.00598802	0	0.02
Gm02_bin33	83	83	1	0.00598802	0	0
Gm02_bin34	86	80	1	0.00598802	0	0.22
Gm02_bin35	85	81	1	0.00598802	0	0.1
Gm02_bin36	84	82	1	0.00598802	0	0.02
Gm02_bin37	83	83	1	0.00598802	0	0
Gm02_bin38	85	81	1	0.00598802	0	0.1
Gm02_bin39	86	80	1	0.00598802	0	0.22
Gm02_bin40	86	80	1	0.00598802	0	0.22
Gm02_bin41	85	81	1	0.00598802	0	0.1
Gm02_bin42	84	82	1	0.00598802	0	0.02
Gm02_bin43	86	81	0	0	0	0.15
Gm02_bin44	86	81	0	0	0	0.15
Gm02_bin45	85	81	1	0.00598802	0	0.1
Gm02_bin46	86	80	1	0.00598802	0	0.22
Gm02_bin47	87	80	0	0	0	0.29
Gm02_bin48	91	76	0	0	0	1.35
Gm02_bin49	88	79	0	0	0	0.49
Gm02_bin50	89	78	0	0	0	0.72
Gm02_bin51	90	77	0	0	0	1.01
Gm02_bin52	89	78	0	0	0	0.72
Gm02_bin53	89	78	0	0	0	0.72
Gm02_bin54	94	73	0	0	0	2.64
Gm02_bin55	91	76	0	0	0	1.35
Gm02_bin56	94	73	0	0	0	2.64
Gm02_bin57	96	71	0	0	0	3.74
Gm02_bin58	94	73	0	0	0	2.64
Gm02_bin59	94	73	0	0	0	2.64
Gm02_bin60	95	72	0	0	0	3.17
Gm02_bin61	96	71	0	0	0	3.74
Gm02_bin62	94	73	0	0	0	2.64
Gm02_bin63	96	71	0	0	0	3.74
Gm02_bin64	95	72	0	0	0	3.17
Gm02_bin65	93	74	0	0	0	2.16
Gm02_bin66	92	75	0	0	0	1.73
Gm02_bin67	93	74	0	0	0	2.16
Gm02_bin68	94	73	0	0	0	2.64
Gm02_bin69	95	72	0	0	0	3.17
Gm02_bin70	96	71	0	0	0	3.74
Gm02_bin71	95	72	0	0	0	3.17
Gm02_bin72	94	73	0	0	0	2.64
Gm02_bin73	93	74	0	0	0	2.16
Gm02_bin74	94	73	0	0	0	2.64
Gm02_bin75	95	72	0	0	0	3.17
Gm02_bin76	96	71	0	0	0	3.74
Gm02_bin77	95	72	0	0	0	3.17
Gm02_bin78	93	74	0	0	0	2.16
Gm02_bin79	94	73	0	0	0	2.64
Gm02_bin80	93	74	0	0	0	2.16
Gm02_bin81	88	79	0	0	0	0.49
Gm02_bin82	89	78	0	0	0	0.72
Gm02_bin83	90	77	0	0	0	1.01
Gm02_bin84	91	76	0	0	0	1.35
Gm02_bin85	92	75	0	0	0	1.73
Gm02_bin86	90	77	0	0	0	1.01
Gm02_bin87	91	76	0	0	0	1.35
Gm02_bin88	88	79	0	0	0	0.49
Gm02_bin89	87	80	0	0	0	0.29
Gm02_bin90	88	79	0	0	0	0.49
Gm02_bin91	85	82	0	0	0	0.05
Gm02_bin92	86	81	0	0	0	0.15
Gm02_bin93	85	82	0	0	0	0.05
Gm02_bin94	85	82	0	0	0	0.05
Gm02_bin95	84	83	0	0	0	0.01
Gm02_bin96	84	83	0	0	0	0.01
Gm02_bin97	83	84	0	0	0	0.01
Gm02_bin98	84	83	0	0	0	0.01
Gm02_bin99	83	83	1	0.00598802	0	0
Gm02_bin100	87	79	1	0.00598802	0	0.39
Gm02_bin101	85	81	1	0.00598802	0	0.1
Gm02_bin102	84	82	1	0.00598802	0	0.02
Gm02_bin103	82	84	1	0.00598802	0	0.02
Gm02_bin104	81	85	1	0.00598802	0	0.1
Gm02_bin105	82	84	1	0.00598802	0	0.02
Gm02_bin106	77	89	1	0.00598802	0	0.87
Gm02_bin107	78	88	1	0.00598802	0	0.6
Gm02_bin108	77	89	1	0.00598802	0	0.87
Gm02_bin109	78	88	1	0.00598802	0	0.6
Gm02_bin110	81	85	1	0.00598802	0	0.1
Gm02_bin111	81	85	1	0.00598802	0	0.1
Gm02_bin112	82	84	1	0.00598802	0	0.02
Gm02_bin113	80	86	1	0.00598802	0	0.22
Gm02_bin114	79	87	1	0.00598802	0	0.39
Gm02_bin115	81	85	1	0.00598802	0	0.1
Gm02_bin116	79	87	1	0.00598802	0	0.39
Gm02_bin117	79	87	1	0.00598802	0	0.39
Gm02_bin118	77	90	0	0	0	1.01
Gm02_bin119	78	89	0	0	0	0.72
Gm02_bin120	79	88	0	0	0	0.49
Gm02_bin121	80	87	0	0	0	0.29
Gm02_bin122	81	86	0	0	0	0.15
Gm02_bin123	83	84	0	0	0	0.01
Gm02_bin124	87	80	0	0	0	0.29
Gm02_bin125	88	79	0	0	0	0.49
Gm02_bin126	89	78	0	0	0	0.72
Gm02_bin127	92	75	0	0	0	1.73
Gm02_bin128	91	76	0	0	0	1.35
Gm02_bin129	92	75	0	0	0	1.73
Gm02_bin130	92	75	0	0	0	1.73
Gm02_bin131	91	76	0	0	0	1.35
Gm02_bin132	93	74	0	0	0	2.16
Gm02_bin133	92	75	0	0	0	1.73
Gm02_bin134	90	77	0	0	0	1.01
Gm03_bin1	81	86	0	0	0	0.15
Gm03_bin2	82	85	0	0	0	0.05
Gm03_bin3	81	86	0	0	0	0.15
Gm03_bin4	83	84	0	0	0	0.01
Gm03_bin5	83	84	0	0	0	0.01
Gm03_bin6	83	84	0	0	0	0.01
Gm03_bin7	86	81	0	0	0	0.15
Gm03_bin8	84	83	0	0	0	0.01
Gm03_bin9	83	84	0	0	0	0.01
Gm03_bin10	84	83	0	0	0	0.01
Gm03_bin11	86	81	0	0	0	0.15
Gm03_bin12	83	84	0	0	0	0.01
Gm03_bin13	84	83	0	0	0	0.01
Gm03_bin14	83	84	0	0	0	0.01
Gm03_bin15	84	83	0	0	0	0.01
Gm03_bin16	84	83	0	0	0	0.01
Gm03_bin17	83	84	0	0	0	0.01
Gm03_bin18	82	85	0	0	0	0.05
Gm03_bin19	82	85	0	0	0	0.05
Gm03_bin20	81	86	0	0	0	0.15
Gm03_bin21	82	85	0	0	0	0.05
Gm03_bin22	81	86	0	0	0	0.15
Gm03_bin23	81	86	0	0	0	0.15
Gm03_bin24	80	87	0	0	0	0.29
Gm03_bin25	79	88	0	0	0	0.49
Gm03_bin26	76	91	0	0	0	1.35
Gm03_bin27	77	90	0	0	0	1.01
Gm03_bin28	76	91	0	0	0	1.35
Gm03_bin29	76	90	1	0.00598802	0	1.18
Gm03_bin30	78	88	1	0.00598802	0	0.6
Gm03_bin31	77	89	1	0.00598802	0	0.87
Gm03_bin32	77	89	1	0.00598802	0	0.87
Gm03_bin33	78	88	1	0.00598802	0	0.6
Gm03_bin34	77	89	1	0.00598802	0	0.87
Gm03_bin35	79	87	1	0.00598802	0	0.39
Gm03_bin36	79	87	1	0.00598802	0	0.39
Gm03_bin37	82	84	1	0.00598802	0	0.02
Gm03_bin38	83	83	1	0.00598802	0	0
Gm03_bin39	84	82	1	0.00598802	0	0.02
Gm03_bin40	84	82	1	0.00598802	0	0.02
Gm03_bin41	86	80	1	0.00598802	0	0.22
Gm03_bin42	84	82	1	0.00598802	0	0.02
Gm03_bin43	84	81	2	0.011976	0	0.05
Gm03_bin44	83	82	2	0.011976	0	0.01
Gm03_bin45	84	81	2	0.011976	0	0.05
Gm03_bin46	82	83	2	0.011976	0	0.01
Gm03_bin47	83	82	2	0.011976	0	0.01
Gm03_bin48	83	82	2	0.011976	0	0.01
Gm03_bin49	82	83	2	0.011976	0	0.01
Gm03_bin50	83	82	2	0.011976	0	0.01
Gm03_bin51	81	84	2	0.011976	0	0.05
Gm03_bin52	81	84	2	0.011976	0	0.05
Gm03_bin53	82	83	2	0.011976	0	0.01
Gm03_bin54	81	84	2	0.011976	0	0.05
Gm03_bin55	80	85	2	0.011976	0	0.15
Gm03_bin56	79	86	2	0.011976	0	0.3
Gm03_bin57	77	88	2	0.011976	0	0.73
Gm03_bin58	76	89	2	0.011976	0	1.02
Gm03_bin59	77	89	1	0.00598802	0	0.87
Gm03_bin60	77	89	1	0.00598802	0	0.87
Gm03_bin61	79	87	1	0.00598802	0	0.39
Gm03_bin62	83	83	1	0.00598802	0	0
Gm03_bin63	84	82	1	0.00598802	0	0.02
Gm03_bin64	83	83	1	0.00598802	0	0
Gm03_bin65	81	85	1	0.00598802	0	0.1
Gm03_bin66	82	84	1	0.00598802	0	0.02
Gm03_bin67	81	85	1	0.00598802	0	0.1
Gm03_bin68	80	86	1	0.00598802	0	0.22
Gm03_bin69	83	82	2	0.011976	0	0.01
Gm03_bin70	84	81	2	0.011976	0	0.05
Gm03_bin71	83	82	2	0.011976	0	0.01
Gm03_bin72	84	81	2	0.011976	0	0.05
Gm03_bin73	87	78	2	0.011976	0	0.49
Gm03_bin74	90	75	2	0.011976	0	1.36
Gm03_bin75	91	74	2	0.011976	0	1.75
Gm03_bin76	92	73	2	0.011976	0	2.19
Gm03_bin77	94	71	2	0.011976	0	3.21
Gm03_bin78	95	70	2	0.011976	0	3.79
Gm03_bin79	94	71	2	0.011976	0	3.21
Gm03_bin80	94	71	2	0.011976	0	3.21
Gm03_bin81	94	71	2	0.011976	0	3.21
Gm03_bin82	95	70	2	0.011976	0	3.79
Gm03_bin83	96	69	2	0.011976	0	4.42*
Gm03_bin84	96	69	2	0.011976	0	4.42*
Gm03_bin85	96	69	2	0.011976	0	4.42*
Gm03_bin86	98	67	2	0.011976	0	5.82*
Gm03_bin87	100	65	2	0.011976	0	7.42**
Gm03_bin88	99	66	2	0.011976	0	6.6*
Gm03_bin89	98	67	2	0.011976	0	5.82*
Gm03_bin90	99	67	1	0.00598802	0	6.17*
Gm03_bin91	99	67	1	0.00598802	0	6.17*
Gm03_bin92	101	65	1	0.00598802	0	7.81**
Gm03_bin93	99	67	1	0.00598802	0	6.17*
Gm03_bin94	96	70	1	0.00598802	0	4.07*
Gm03_bin95	94	72	1	0.00598802	0	2.92
Gm03_bin96	94	72	1	0.00598802	0	2.92
Gm03_bin97	91	75	1	0.00598802	0	1.54
Gm03_bin98	90	75	2	0.011976	0	1.36
Gm03_bin99	91	74	2	0.011976	0	1.75
Gm03_bin100	92	73	2	0.011976	0	2.19
Gm03_bin101	91	74	2	0.011976	0	1.75
Gm03_bin102	91	73	3	0.0179641	0	1.98
Gm03_bin103	90	74	3	0.0179641	0	1.56
Gm03_bin104	89	75	3	0.0179641	0	1.2
Gm03_bin105	90	74	3	0.0179641	0	1.56
Gm03_bin106	91	73	3	0.0179641	0	1.98
Gm03_bin107	90	73	4	0.0239521	0	1.77
Gm03_bin108	89	74	4	0.0239521	0	1.38
Gm03_bin109	88	75	4	0.0239521	0	1.04
Gm03_bin110	88	72	7	0.0419162	0	1.6
Gm03_bin111	84	75	8	0.0479042	0	0.51
Gm03_bin112	85	75	7	0.0419162	0	0.62
Gm03_bin113	83	77	7	0.0419162	0	0.22
Gm03_bin114	82	78	7	0.0419162	0	0.1
Gm03_bin115	84	77	6	0.0359281	0	0.3
Gm03_bin116	84	77	6	0.0359281	0	0.3
Gm03_bin117	87	74	6	0.0359281	0	1.05
Gm03_bin118	86	75	6	0.0359281	0	0.75
Gm03_bin119	86	77	4	0.0239521	0	0.5
Gm03_bin120	87	76	4	0.0239521	0	0.74
Gm03_bin121	86	77	4	0.0239521	0	0.5
Gm03_bin122	90	76	1	0.00598802	0	1.18
Gm03_bin123	89	77	1	0.00598802	0	0.87
Gm03_bin124	83	83	1	0.00598802	0	0
Gm03_bin125	80	86	1	0.00598802	0	0.22
Gm03_bin126	81	85	1	0.00598802	0	0.1
Gm03_bin127	80	86	1	0.00598802	0	0.22
Gm03_bin128	79	87	1	0.00598802	0	0.39
Gm03_bin129	81	85	1	0.00598802	0	0.1
Gm03_bin130	80	86	1	0.00598802	0	0.22
Gm03_bin131	81	85	1	0.00598802	0	0.1
Gm03_bin132	80	85	2	0.011976	0	0.15
Gm03_bin133	79	86	2	0.011976	0	0.3
Gm03_bin134	80	85	2	0.011976	0	0.15
Gm03_bin135	81	84	2	0.011976	0	0.05
Gm03_bin136	81	84	2	0.011976	0	0.05
Gm03_bin137	82	83	2	0.011976	0	0.01
Gm03_bin138	81	84	2	0.011976	0	0.05
Gm03_bin139	80	85	2	0.011976	0	0.15
Gm03_bin140	79	85	3	0.0179641	0	0.22
Gm03_bin141	80	84	3	0.0179641	0	0.1
Gm03_bin142	79	86	2	0.011976	0	0.3
Gm03_bin143	78	87	2	0.011976	0	0.49
Gm03_bin144	76	89	2	0.011976	0	1.02
Gm04_bin1	99	68	0	0	0	5.75*
Gm04_bin2	100	67	0	0	0	6.52*
Gm04_bin3	101	66	0	0	0	7.34**
Gm04_bin4	100	67	0	0	0	6.52*
Gm04_bin5	101	66	0	0	0	7.34**
Gm04_bin6	101	66	0	0	0	7.34**
Gm04_bin7	99	68	0	0	0	5.75*
Gm04_bin8	100	67	0	0	0	6.52*
Gm04_bin9	101	66	0	0	0	7.34**
Gm04_bin10	102	65	0	0	0	8.2**
Gm04_bin11	103	64	0	0	0	9.11**
Gm04_bin12	104	63	0	0	0	10.07**
Gm04_bin13	105	62	0	0	0	11.07**
Gm04_bin14	105	62	0	0	0	11.07**
Gm04_bin15	104	63	0	0	0	10.07**
Gm04_bin16	105	62	0	0	0	11.07**
Gm04_bin17	106	61	0	0	0	12.13**
Gm04_bin18	109	58	0	0	0	15.57**
Gm04_bin19	109	57	1	0.00598802	0	16.29**
Gm04_bin20	110	55	2	0.011976	0	18.33**
Gm04_bin21	109	55	3	0.0179641	0	17.78**
Gm04_bin22	109	55	3	0.0179641	0	17.78**
Gm04_bin23	108	56	3	0.0179641	0	16.49**
Gm04_bin24	107	56	4	0.0239521	0	15.96**
Gm04_bin25	106	57	4	0.0239521	0	14.73**
Gm04_bin26	105	58	4	0.0239521	0	13.55**
Gm04_bin27	103	60	4	0.0239521	0	11.34**
Gm04_bin28	102	61	4	0.0239521	0	10.31**
Gm04_bin29	100	62	5	0.0299401	0	8.91**
Gm04_bin30	101	62	4	0.0239521	0	9.33**
Gm04_bin31	102	62	3	0.0179641	0	9.76**
Gm04_bin32	103	61	3	0.0179641	0	10.76**
Gm04_bin33	104	60	3	0.0179641	0	11.8**
Gm04_bin34	103	61	3	0.0179641	0	10.76**
Gm04_bin35	102	62	3	0.0179641	0	9.76**
Gm04_bin36	99	65	3	0.0179641	0	7.05**
Gm04_bin37	100	64	3	0.0179641	0	7.9**
Gm04_bin38	102	63	2	0.011976	0	9.22**
Gm04_bin39	98	67	2	0.011976	0	5.82*
Gm04_bin40	97	68	2	0.011976	0	5.1*
Gm04_bin41	93	72	2	0.011976	0	2.67
Gm04_bin42	91	75	1	0.00598802	0	1.54
Gm04_bin43	93	73	1	0.00598802	0	2.41
Gm04_bin44	94	72	1	0.00598802	0	2.92
Gm04_bin45	97	69	1	0.00598802	0	4.72*
Gm04_bin46	99	68	0	0	0	5.75*
Gm04_bin47	94	73	0	0	0	2.64
Gm04_bin48	93	74	0	0	0	2.16
Gm04_bin49	91	76	0	0	0	1.35
Gm04_bin50	90	77	0	0	0	1.01
Gm04_bin51	89	78	0	0	0	0.72
Gm04_bin52	88	78	1	0.00598802	0	0.6
Gm04_bin53	89	77	1	0.00598802	0	0.87
Gm04_bin54	88	77	2	0.011976	0	0.73
Gm04_bin55	87	78	2	0.011976	0	0.49
Gm04_bin56	87	79	1	0.00598802	0	0.39
Gm04_bin57	87	79	1	0.00598802	0	0.39
Gm04_bin58	88	78	1	0.00598802	0	0.6
Gm04_bin59	87	79	1	0.00598802	0	0.39
Gm04_bin60	88	78	1	0.00598802	0	0.6
Gm04_bin61	87	79	1	0.00598802	0	0.39
Gm04_bin62	87	80	0	0	0	0.29
Gm04_bin63	88	79	0	0	0	0.49
Gm04_bin64	87	80	0	0	0	0.29
Gm04_bin65	85	80	2	0.011976	0	0.15
Gm04_bin66	82	83	2	0.011976	0	0.01
Gm04_bin67	85	80	2	0.011976	0	0.15
Gm04_bin68	84	82	1	0.00598802	0	0.02
Gm04_bin69	84	82	1	0.00598802	0	0.02
Gm04_bin70	85	81	1	0.00598802	0	0.1
Gm04_bin71	87	79	1	0.00598802	0	0.39
Gm04_bin72	86	80	1	0.00598802	0	0.22
Gm04_bin73	84	81	2	0.011976	0	0.05
Gm04_bin74	81	84	2	0.011976	0	0.05
Gm04_bin75	79	86	2	0.011976	0	0.3
Gm04_bin76	80	85	2	0.011976	0	0.15
Gm04_bin77	80	85	2	0.011976	0	0.15
Gm04_bin78	76	89	2	0.011976	0	1.02
Gm04_bin79	76	89	2	0.011976	0	1.02
Gm04_bin80	75	90	2	0.011976	0	1.36
Gm04_bin81	76	89	2	0.011976	0	1.02
Gm04_bin82	77	89	1	0.00598802	0	0.87
Gm04_bin83	76	90	1	0.00598802	0	1.18
Gm04_bin84	78	88	1	0.00598802	0	0.6
Gm04_bin85	79	86	2	0.011976	0	0.3
Gm04_bin86	78	87	2	0.011976	0	0.49
Gm04_bin87	77	88	2	0.011976	0	0.73
Gm04_bin88	76	89	2	0.011976	0	1.02
Gm04_bin89	76	89	2	0.011976	0	1.02
Gm04_bin90	75	90	2	0.011976	0	1.36
Gm04_bin91	76	89	2	0.011976	0	1.02
Gm04_bin92	75	90	2	0.011976	0	1.36
Gm04_bin93	76	89	2	0.011976	0	1.02
Gm04_bin94	72	93	2	0.011976	0	2.67
Gm04_bin95	78	86	3	0.0179641	0	0.39
Gm04_bin96	77	87	3	0.0179641	0	0.61
Gm04_bin97	78	86	3	0.0179641	0	0.39
Gm04_bin98	78	85	4	0.0239521	0	0.3
Gm04_bin99	79	84	4	0.0239521	0	0.15
Gm04_bin100	79	85	3	0.0179641	0	0.22
Gm04_bin101	78	86	3	0.0179641	0	0.39
Gm04_bin102	76	88	3	0.0179641	0	0.88
Gm04_bin103	75	89	3	0.0179641	0	1.2
Gm04_bin104	75	89	3	0.0179641	0	1.2
Gm04_bin105	74	91	2	0.011976	0	1.75
Gm04_bin106	73	92	2	0.011976	0	2.19
Gm04_bin107	74	92	1	0.00598802	0	1.95
Gm04_bin108	75	91	1	0.00598802	0	1.54
Gm04_bin109	74	92	1	0.00598802	0	1.95
Gm04_bin110	75	91	1	0.00598802	0	1.54
Gm04_bin111	74	92	1	0.00598802	0	1.95
Gm04_bin112	73	93	1	0.00598802	0	2.41
Gm05_bin1	86	76	4	0.0239521	0	0.62
Gm05_bin2	85	77	4	0.0239521	0	0.4
Gm05_bin3	85	77	4	0.0239521	0	0.4
Gm05_bin4	86	76	4	0.0239521	0	0.62
Gm05_bin5	87	75	4	0.0239521	0	0.89
Gm05_bin6	82	80	4	0.0239521	0	0.02
Gm05_bin7	84	78	4	0.0239521	0	0.22
Gm05_bin8	84	78	4	0.0239521	0	0.22
Gm05_bin9	82	80	4	0.0239521	0	0.02
Gm05_bin10	84	78	4	0.0239521	0	0.22
Gm05_bin11	84	79	3	0.0179641	0	0.15
Gm05_bin12	84	80	2	0.011976	0	0.1
Gm05_bin13	85	80	1	0.00598802	0	0.15
Gm05_bin14	85	80	1	0.00598802	0	0.15
Gm05_bin15	85	79	2	0.011976	0	0.22
Gm05_bin16	85	79	2	0.011976	0	0.22
Gm05_bin17	82	82	2	0.011976	0	0
Gm05_bin18	83	81	2	0.011976	0	0.02
Gm05_bin19	85	79	2	0.011976	0	0.22
Gm05_bin20	86	78	2	0.011976	0	0.39
Gm05_bin21	85	79	2	0.011976	0	0.22
Gm05_bin22	87	78	1	0.00598802	0	0.49
Gm05_bin23	88	77	1	0.00598802	0	0.73
Gm05_bin24	88	77	1	0.00598802	0	0.73
Gm05_bin25	88	78	0	0	0	0.6
Gm05_bin26	86	80	0	0	0	0.22
Gm05_bin27	83	83	0	0	0	0
Gm05_bin28	82	84	0	0	0	0.02
Gm05_bin29	84	82	0	0	0	0.02
Gm05_bin30	86	80	0	0	0	0.22
Gm05_bin31	85	81	0	0	0	0.1
Gm05_bin32	86	80	0	0	0	0.22
Gm05_bin33	86	80	0	0	0	0.22
Gm05_bin34	90	76	0	0	0	1.18
Gm05_bin35	89	77	0	0	0	0.87
Gm05_bin36	87	79	0	0	0	0.39
Gm05_bin37	86	80	0	0	0	0.22
Gm05_bin38	87	79	0	0	0	0.39
Gm05_bin39	89	77	0	0	0	0.87
Gm05_bin40	87	79	0	0	0	0.39
Gm05_bin41	87	79	0	0	0	0.39
Gm05_bin42	86	80	0	0	0	0.22
Gm05_bin43	86	79	1	0.00598802	0	0.3
Gm05_bin44	86	79	1	0.00598802	0	0.3
Gm05_bin45	87	78	1	0.00598802	0	0.49
Gm05_bin46	85	80	1	0.00598802	0	0.15
Gm05_bin47	85	80	1	0.00598802	0	0.15
Gm05_bin48	87	79	0	0	0	0.39
Gm05_bin49	88	78	0	0	0	0.6
Gm05_bin50	89	77	0	0	0	0.87
Gm05_bin51	88	78	0	0	0	0.6
Gm05_bin52	83	83	0	0	0	0
Gm05_bin53	82	84	0	0	0	0.02
Gm05_bin54	81	85	0	0	0	0.1
Gm05_bin55	79	87	0	0	0	0.39
Gm05_bin56	78	88	0	0	0	0.6
Gm05_bin57	77	89	0	0	0	0.87
Gm05_bin58	76	90	0	0	0	1.18
Gm05_bin59	76	90	0	0	0	1.18
Gm05_bin60	75	91	0	0	0	1.54
Gm05_bin61	74	92	0	0	0	1.95
Gm05_bin62	73	93	0	0	0	2.41
Gm05_bin63	74	92	0	0	0	1.95
Gm05_bin64	75	91	0	0	0	1.54
Gm05_bin65	73	93	0	0	0	2.41
Gm05_bin66	69	97	0	0	0	4.72*
Gm05_bin67	67	95	4	0.0239521	0	4.84*
Gm05_bin68	67	95	4	0.0239521	0	4.84*
Gm05_bin69	69	93	4	0.0239521	0	3.56
Gm05_bin70	70	93	3	0.0179641	0	3.25
Gm05_bin71	71	92	3	0.0179641	0	2.71
Gm05_bin72	72	91	3	0.0179641	0	2.21
Gm05_bin73	78	85	3	0.0179641	0	0.3
Gm05_bin74	78	86	2	0.011976	0	0.39
Gm05_bin75	78	86	2	0.011976	0	0.39
Gm05_bin76	77	87	2	0.011976	0	0.61
Gm05_bin77	78	86	2	0.011976	0	0.39
Gm05_bin78	77	87	2	0.011976	0	0.61
Gm05_bin79	77	86	3	0.0179641	0	0.5
Gm05_bin80	76	87	3	0.0179641	0	0.74
Gm05_bin81	77	87	2	0.011976	0	0.61
Gm05_bin82	78	86	2	0.011976	0	0.39
Gm05_bin83	76	88	2	0.011976	0	0.88
Gm05_bin84	76	87	3	0.0179641	0	0.74
Gm05_bin85	75	88	3	0.0179641	0	1.04
Gm05_bin86	76	88	2	0.011976	0	0.88
Gm05_bin87	80	84	2	0.011976	0	0.1
Gm05_bin88	78	86	2	0.011976	0	0.39
Gm05_bin89	77	86	3	0.0179641	0	0.5
Gm05_bin90	78	86	2	0.011976	0	0.39
Gm05_bin91	79	85	2	0.011976	0	0.22
Gm05_bin92	79	83	4	0.0239521	0	0.1
Gm05_bin93	75	87	4	0.0239521	0	0.89
Gm05_bin94	78	84	4	0.0239521	0	0.22
Gm05_bin95	77	85	4	0.0239521	0	0.4
Gm05_bin96	77	85	4	0.0239521	0	0.4
Gm05_bin97	77	84	5	0.0299401	0	0.3
Gm05_bin98	78	84	4	0.0239521	0	0.22
Gm05_bin99	77	85	4	0.0239521	0	0.4
Gm05_bin100	76	87	3	0.0179641	0	0.74
Gm05_bin101	75	88	3	0.0179641	0	1.04
Gm05_bin102	74	89	3	0.0179641	0	1.38
Gm06_bin1	98	66	3	0.0179641	0	6.24*
Gm06_bin2	96	68	3	0.0179641	0	4.78*
Gm06_bin3	94	69	4	0.0239521	0	3.83
Gm06_bin4	92	71	4	0.0239521	0	2.71
Gm06_bin5	92	70	5	0.0299401	0	2.99
Gm06_bin6	93	69	5	0.0299401	0	3.56
Gm06_bin7	91	71	5	0.0299401	0	2.47
Gm06_bin8	92	70	5	0.0299401	0	2.99
Gm06_bin9	89	73	5	0.0299401	0	1.58
Gm06_bin10	90	72	5	0.0299401	0	2
Gm06_bin11	92	72	3	0.0179641	0	2.44
Gm06_bin12	93	73	1	0.00598802	0	2.41
Gm06_bin13	94	72	1	0.00598802	0	2.92
Gm06_bin14	95	71	1	0.00598802	0	3.47
Gm06_bin15	97	70	0	0	0	4.37*
Gm06_bin16	96	71	0	0	0	3.74
Gm06_bin17	94	73	0	0	0	2.64
Gm06_bin18	94	72	1	0.00598802	0	2.92
Gm06_bin19	91	75	1	0.00598802	0	1.54
Gm06_bin20	92	73	2	0.011976	0	2.19
Gm06_bin21	91	74	2	0.011976	0	1.75
Gm06_bin22	91	74	2	0.011976	0	1.75
Gm06_bin23	91	73	3	0.0179641	0	1.98
Gm06_bin24	90	74	3	0.0179641	0	1.56
Gm06_bin25	91	73	3	0.0179641	0	1.98
Gm06_bin26	90	76	1	0.00598802	0	1.18
Gm06_bin27	90	76	1	0.00598802	0	1.18
Gm06_bin28	91	75	1	0.00598802	0	1.54
Gm06_bin29	92	74	1	0.00598802	0	1.95
Gm06_bin30	92	74	1	0.00598802	0	1.95
Gm06_bin31	91	75	1	0.00598802	0	1.54
Gm06_bin32	92	74	1	0.00598802	0	1.95
Gm06_bin33	92	73	2	0.011976	0	2.19
Gm06_bin34	94	71	2	0.011976	0	3.21
Gm06_bin35	92	73	2	0.011976	0	2.19
Gm06_bin36	90	75	2	0.011976	0	1.36
Gm06_bin37	89	76	2	0.011976	0	1.02
Gm06_bin38	90	75	2	0.011976	0	1.36
Gm06_bin39	91	74	2	0.011976	0	1.75
Gm06_bin40	88	77	2	0.011976	0	0.73
Gm06_bin41	89	76	2	0.011976	0	1.02
Gm06_bin42	87	78	2	0.011976	0	0.49
Gm06_bin43	89	76	2	0.011976	0	1.02
Gm06_bin44	90	74	3	0.0179641	0	1.56
Gm06_bin45	92	72	3	0.0179641	0	2.44
Gm06_bin46	91	73	3	0.0179641	0	1.98
Gm06_bin47	95	69	3	0.0179641	0	4.12*
Gm06_bin48	98	66	3	0.0179641	0	6.24*
Gm06_bin49	98	65	4	0.0239521	0	6.68**
Gm06_bin50	96	67	4	0.0239521	0	5.16*
Gm06_bin51	95	68	4	0.0239521	0	4.47*
Gm06_bin52	98	65	4	0.0239521	0	6.68**
Gm06_bin53	99	64	4	0.0239521	0	7.52**
Gm06_bin54	101	62	4	0.0239521	0	9.33**
Gm06_bin55	99	64	4	0.0239521	0	7.52**
Gm06_bin56	98	65	4	0.0239521	0	6.68**
Gm06_bin57	99	64	4	0.0239521	0	7.52**
Gm06_bin58	99	65	3	0.0179641	0	7.05**
Gm06_bin59	99	65	3	0.0179641	0	7.05**
Gm06_bin60	98	65	4	0.0239521	0	6.68**
Gm06_bin61	99	64	4	0.0239521	0	7.52**
Gm06_bin62	97	66	4	0.0239521	0	5.9*
Gm06_bin63	96	68	3	0.0179641	0	4.78*
Gm06_bin64	92	72	3	0.0179641	0	2.44
Gm06_bin65	91	73	3	0.0179641	0	1.98
Gm06_bin66	88	76	3	0.0179641	0	0.88
Gm06_bin67	89	75	3	0.0179641	0	1.2
Gm06_bin68	88	76	3	0.0179641	0	0.88
Gm06_bin69	86	78	3	0.0179641	0	0.39
Gm06_bin70	85	79	3	0.0179641	0	0.22
Gm06_bin71	84	81	2	0.011976	0	0.05
Gm06_bin72	83	82	2	0.011976	0	0.01
Gm06_bin73	84	82	1	0.00598802	0	0.02
Gm06_bin74	86	80	1	0.00598802	0	0.22
Gm06_bin75	85	81	1	0.00598802	0	0.1
Gm06_bin76	85	81	1	0.00598802	0	0.1
Gm06_bin77	87	79	1	0.00598802	0	0.39
Gm06_bin78	84	82	1	0.00598802	0	0.02
Gm06_bin79	83	83	1	0.00598802	0	0
Gm06_bin80	84	82	1	0.00598802	0	0.02
Gm06_bin81	85	81	1	0.00598802	0	0.1
Gm06_bin82	84	82	1	0.00598802	0	0.02
Gm06_bin83	83	83	1	0.00598802	0	0
Gm06_bin84	84	82	1	0.00598802	0	0.02
Gm06_bin85	84	82	1	0.00598802	0	0.02
Gm06_bin86	83	83	1	0.00598802	0	0
Gm06_bin87	83	83	1	0.00598802	0	0
Gm06_bin88	84	82	1	0.00598802	0	0.02
Gm06_bin89	85	81	1	0.00598802	0	0.1
Gm06_bin90	86	80	1	0.00598802	0	0.22
Gm06_bin91	88	78	1	0.00598802	0	0.6
Gm06_bin92	88	78	1	0.00598802	0	0.6
Gm06_bin93	89	77	1	0.00598802	0	0.87
Gm06_bin94	89	77	1	0.00598802	0	0.87
Gm06_bin95	90	76	1	0.00598802	0	1.18
Gm06_bin96	91	75	1	0.00598802	0	1.54
Gm06_bin97	92	74	1	0.00598802	0	1.95
Gm06_bin98	94	72	1	0.00598802	0	2.92
Gm06_bin99	95	71	1	0.00598802	0	3.47
Gm06_bin100	95	71	1	0.00598802	0	3.47
Gm06_bin101	96	70	1	0.00598802	0	4.07*
Gm06_bin102	95	71	1	0.00598802	0	3.47
Gm06_bin103	94	72	1	0.00598802	0	2.92
Gm06_bin104	93	73	1	0.00598802	0	2.41
Gm06_bin105	92	74	1	0.00598802	0	1.95
Gm06_bin106	91	75	1	0.00598802	0	1.54
Gm06_bin107	90	76	1	0.00598802	0	1.18
Gm06_bin108	88	78	1	0.00598802	0	0.6
Gm06_bin109	88	77	2	0.011976	0	0.73
Gm06_bin110	87	78	2	0.011976	0	0.49
Gm06_bin111	87	78	2	0.011976	0	0.49
Gm06_bin112	89	76	2	0.011976	0	1.02
Gm06_bin113	91	74	2	0.011976	0	1.75
Gm06_bin114	92	73	2	0.011976	0	2.19
Gm06_bin115	91	74	2	0.011976	0	1.75
Gm06_bin116	92	73	2	0.011976	0	2.19
Gm06_bin117	94	71	2	0.011976	0	3.21
Gm06_bin118	94	73	0	0	0	2.64
Gm06_bin119	90	77	0	0	0	1.01
Gm06_bin120	76	91	0	0	0	1.35
Gm06_bin121	78	89	0	0	0	0.72
Gm06_bin122	77	89	1	0.00598802	0	0.87
Gm06_bin123	77	89	1	0.00598802	0	0.87
Gm06_bin124	78	88	1	0.00598802	0	0.6
Gm06_bin125	77	89	1	0.00598802	0	0.87
Gm06_bin126	75	92	0	0	0	1.73
Gm06_bin127	74	93	0	0	0	2.16
Gm06_bin128	81	86	0	0	0	0.15
Gm06_bin129	80	87	0	0	0	0.29
Gm06_bin130	79	88	0	0	0	0.49
Gm06_bin131	78	89	0	0	0	0.72
Gm06_bin132	75	92	0	0	0	1.73
Gm06_bin133	74	92	1	0.00598802	0	1.95
Gm06_bin134	72	94	1	0.00598802	0	2.92
Gm06_bin135	73	93	1	0.00598802	0	2.41
Gm06_bin136	74	92	1	0.00598802	0	1.95
Gm06_bin137	73	93	1	0.00598802	0	2.41
Gm06_bin138	71	95	1	0.00598802	0	3.47
Gm06_bin139	71	95	1	0.00598802	0	3.47
Gm06_bin140	72	94	1	0.00598802	0	2.92
Gm06_bin141	75	91	1	0.00598802	0	1.54
Gm06_bin142	77	89	1	0.00598802	0	0.87
Gm07_bin1	83	81	3	0.0179641	0	0.02
Gm07_bin2	84	80	3	0.0179641	0	0.1
Gm07_bin3	84	80	3	0.0179641	0	0.1
Gm07_bin4	86	78	3	0.0179641	0	0.39
Gm07_bin5	83	81	3	0.0179641	0	0.02
Gm07_bin6	85	79	3	0.0179641	0	0.22
Gm07_bin7	84	80	3	0.0179641	0	0.1
Gm07_bin8	85	80	2	0.011976	0	0.15
Gm07_bin9	84	81	2	0.011976	0	0.05
Gm07_bin10	85	81	1	0.00598802	0	0.1
Gm07_bin11	86	80	1	0.00598802	0	0.22
Gm07_bin12	87	79	1	0.00598802	0	0.39
Gm07_bin13	86	80	1	0.00598802	0	0.22
Gm07_bin14	85	81	1	0.00598802	0	0.1
Gm07_bin15	86	80	1	0.00598802	0	0.22
Gm07_bin16	87	79	1	0.00598802	0	0.39
Gm07_bin17	83	83	1	0.00598802	0	0
Gm07_bin18	84	82	1	0.00598802	0	0.02
Gm07_bin19	86	80	1	0.00598802	0	0.22
Gm07_bin20	85	81	1	0.00598802	0	0.1
Gm07_bin21	84	82	1	0.00598802	0	0.02
Gm07_bin22	86	80	1	0.00598802	0	0.22
Gm07_bin23	87	80	0	0	0	0.29
Gm07_bin24	88	79	0	0	0	0.49
Gm07_bin25	86	81	0	0	0	0.15
Gm07_bin26	86	81	0	0	0	0.15
Gm07_bin27	90	77	0	0	0	1.01
Gm07_bin28	89	78	0	0	0	0.72
Gm07_bin29	90	77	0	0	0	1.01
Gm07_bin30	89	78	0	0	0	0.72
Gm07_bin31	88	79	0	0	0	0.49
Gm07_bin32	87	80	0	0	0	0.29
Gm07_bin33	88	79	0	0	0	0.49
Gm07_bin34	87	80	0	0	0	0.29
Gm07_bin35	86	80	1	0.00598802	0	0.22
Gm07_bin36	84	82	1	0.00598802	0	0.02
Gm07_bin37	85	81	1	0.00598802	0	0.1
Gm07_bin38	84	82	1	0.00598802	0	0.02
Gm07_bin39	84	81	2	0.011976	0	0.05
Gm07_bin40	82	83	2	0.011976	0	0.01
Gm07_bin41	83	82	2	0.011976	0	0.01
Gm07_bin42	82	83	2	0.011976	0	0.01
Gm07_bin43	83	82	2	0.011976	0	0.01
Gm07_bin44	84	81	2	0.011976	0	0.05
Gm07_bin45	86	79	2	0.011976	0	0.3
Gm07_bin46	85	80	2	0.011976	0	0.15
Gm07_bin47	84	81	2	0.011976	0	0.05
Gm07_bin48	83	82	2	0.011976	0	0.01
Gm07_bin49	82	83	2	0.011976	0	0.01
Gm07_bin50	81	84	2	0.011976	0	0.05
Gm07_bin51	79	86	2	0.011976	0	0.3
Gm07_bin52	81	84	2	0.011976	0	0.05
Gm07_bin53	78	87	2	0.011976	0	0.49
Gm07_bin54	79	86	2	0.011976	0	0.3
Gm07_bin55	78	86	3	0.0179641	0	0.39
Gm07_bin56	77	86	4	0.0239521	0	0.5
Gm07_bin57	78	86	3	0.0179641	0	0.39
Gm07_bin58	78	86	3	0.0179641	0	0.39
Gm07_bin59	74	90	3	0.0179641	0	1.56
Gm07_bin60	77	87	3	0.0179641	0	0.61
Gm07_bin61	78	86	3	0.0179641	0	0.39
Gm07_bin62	78	87	2	0.011976	0	0.49
Gm07_bin63	78	88	1	0.00598802	0	0.6
Gm07_bin64	77	89	1	0.00598802	0	0.87
Gm07_bin65	79	87	1	0.00598802	0	0.39
Gm07_bin66	78	88	1	0.00598802	0	0.6
Gm07_bin67	79	87	1	0.00598802	0	0.39
Gm07_bin68	80	86	1	0.00598802	0	0.22
Gm07_bin69	78	88	1	0.00598802	0	0.6
Gm07_bin70	77	89	1	0.00598802	0	0.87
Gm07_bin71	76	90	1	0.00598802	0	1.18
Gm07_bin72	77	88	2	0.011976	0	0.73
Gm07_bin73	76	89	2	0.011976	0	1.02
Gm07_bin74	75	90	2	0.011976	0	1.36
Gm07_bin75	76	89	2	0.011976	0	1.02
Gm07_bin76	76	89	2	0.011976	0	1.02
Gm07_bin77	79	86	2	0.011976	0	0.3
Gm07_bin78	81	84	2	0.011976	0	0.05
Gm07_bin79	81	84	2	0.011976	0	0.05
Gm07_bin80	80	85	2	0.011976	0	0.15
Gm07_bin81	80	85	2	0.011976	0	0.15
Gm07_bin82	79	86	2	0.011976	0	0.3
Gm07_bin83	77	88	2	0.011976	0	0.73
Gm07_bin84	75	90	2	0.011976	0	1.36
Gm07_bin85	74	91	2	0.011976	0	1.75
Gm07_bin86	73	92	2	0.011976	0	2.19
Gm07_bin87	73	92	2	0.011976	0	2.19
Gm07_bin88	71	94	2	0.011976	0	3.21
Gm07_bin89	72	93	2	0.011976	0	2.67
Gm07_bin90	74	91	2	0.011976	0	1.75
Gm07_bin91	75	90	2	0.011976	0	1.36
Gm07_bin92	73	92	2	0.011976	0	2.19
Gm07_bin93	74	91	2	0.011976	0	1.75
Gm07_bin94	75	91	1	0.00598802	0	1.54
Gm07_bin95	76	90	1	0.00598802	0	1.18
Gm07_bin96	77	90	0	0	0	1.01
Gm07_bin97	76	91	0	0	0	1.35
Gm07_bin98	78	89	0	0	0	0.72
Gm07_bin99	77	90	0	0	0	1.01
Gm07_bin100	77	90	0	0	0	1.01
Gm07_bin101	76	91	0	0	0	1.35
Gm07_bin102	77	90	0	0	0	1.01
Gm07_bin103	77	90	0	0	0	1.01
Gm07_bin104	74	93	0	0	0	2.16
Gm07_bin105	74	93	0	0	0	2.16
Gm07_bin106	75	92	0	0	0	1.73
Gm07_bin107	72	95	0	0	0	3.17
Gm07_bin108	73	94	0	0	0	2.64
Gm07_bin109	75	91	1	0.00598802	0	1.54
Gm07_bin110	74	92	1	0.00598802	0	1.95
Gm07_bin111	77	89	1	0.00598802	0	0.87
Gm07_bin112	76	90	1	0.00598802	0	1.18
Gm07_bin113	74	92	1	0.00598802	0	1.95
Gm07_bin114	72	94	1	0.00598802	0	2.92
Gm07_bin115	69	97	1	0.00598802	0	4.72*
Gm07_bin116	68	98	1	0.00598802	0	5.42*
Gm07_bin117	69	97	1	0.00598802	0	4.72*
Gm07_bin118	67	99	1	0.00598802	0	6.17*
Gm07_bin119	67	99	1	0.00598802	0	6.17*
Gm07_bin120	68	98	1	0.00598802	0	5.42*
Gm07_bin121	69	97	1	0.00598802	0	4.72*
Gm07_bin122	70	96	1	0.00598802	0	4.07*
Gm07_bin123	71	94	2	0.011976	0	3.21
Gm07_bin124	72	93	2	0.011976	0	2.67
Gm07_bin125	71	94	2	0.011976	0	3.21
Gm07_bin126	73	92	2	0.011976	0	2.19
Gm07_bin127	75	91	1	0.00598802	0	1.54
Gm07_bin128	73	91	3	0.0179641	0	1.98
Gm07_bin129	75	89	3	0.0179641	0	1.2
Gm07_bin130	74	90	3	0.0179641	0	1.56
Gm07_bin131	73	91	3	0.0179641	0	1.98
Gm07_bin132	72	92	3	0.0179641	0	2.44
Gm07_bin133	71	94	2	0.011976	0	3.21
Gm07_bin134	71	95	1	0.00598802	0	3.47
Gm07_bin135	71	96	0	0	0	3.74
Gm07_bin136	74	93	0	0	0	2.16
Gm07_bin137	74	93	0	0	0	2.16
Gm08_bin1	90	75	2	0.011976	0	1.36
Gm08_bin2	89	76	2	0.011976	0	1.02
Gm08_bin3	88	77	2	0.011976	0	0.73
Gm08_bin4	91	74	2	0.011976	0	1.75
Gm08_bin5	90	75	2	0.011976	0	1.36
Gm08_bin6	89	76	2	0.011976	0	1.02
Gm08_bin7	90	76	1	0.00598802	0	1.18
Gm08_bin8	89	77	1	0.00598802	0	0.87
Gm08_bin9	85	81	1	0.00598802	0	0.1
Gm08_bin10	84	82	1	0.00598802	0	0.02
Gm08_bin11	84	83	0	0	0	0.01
Gm08_bin12	84	83	0	0	0	0.01
Gm08_bin13	84	83	0	0	0	0.01
Gm08_bin14	84	83	0	0	0	0.01
Gm08_bin15	83	83	1	0.00598802	0	0
Gm08_bin16	84	82	1	0.00598802	0	0.02
Gm08_bin17	83	83	1	0.00598802	0	0
Gm08_bin18	85	81	1	0.00598802	0	0.1
Gm08_bin19	86	80	1	0.00598802	0	0.22
Gm08_bin20	84	82	1	0.00598802	0	0.02
Gm08_bin21	89	77	1	0.00598802	0	0.87
Gm08_bin22	90	76	1	0.00598802	0	1.18
Gm08_bin23	84	82	1	0.00598802	0	0.02
Gm08_bin24	82	84	1	0.00598802	0	0.02
Gm08_bin25	82	84	1	0.00598802	0	0.02
Gm08_bin26	85	81	1	0.00598802	0	0.1
Gm08_bin27	84	82	1	0.00598802	0	0.02
Gm08_bin28	85	81	1	0.00598802	0	0.1
Gm08_bin29	85	81	1	0.00598802	0	0.1
Gm08_bin30	86	80	1	0.00598802	0	0.22
Gm08_bin31	87	79	1	0.00598802	0	0.39
Gm08_bin32	86	79	2	0.011976	0	0.3
Gm08_bin33	83	82	2	0.011976	0	0.01
Gm08_bin34	83	82	2	0.011976	0	0.01
Gm08_bin35	81	84	2	0.011976	0	0.05
Gm08_bin36	82	83	2	0.011976	0	0.01
Gm08_bin37	83	82	2	0.011976	0	0.01
Gm08_bin38	84	81	2	0.011976	0	0.05
Gm08_bin39	85	80	2	0.011976	0	0.15
Gm08_bin40	83	82	2	0.011976	0	0.01
Gm08_bin41	84	81	2	0.011976	0	0.05
Gm08_bin42	84	81	2	0.011976	0	0.05
Gm08_bin43	82	83	2	0.011976	0	0.01
Gm08_bin44	84	81	2	0.011976	0	0.05
Gm08_bin45	85	80	2	0.011976	0	0.15
Gm08_bin46	84	81	2	0.011976	0	0.05
Gm08_bin47	84	81	2	0.011976	0	0.05
Gm08_bin48	85	80	2	0.011976	0	0.15
Gm08_bin49	87	78	2	0.011976	0	0.49
Gm08_bin50	86	79	2	0.011976	0	0.3
Gm08_bin51	87	78	2	0.011976	0	0.49
Gm08_bin52	87	78	2	0.011976	0	0.49
Gm08_bin53	89	77	1	0.00598802	0	0.87
Gm08_bin54	89	77	1	0.00598802	0	0.87
Gm08_bin55	93	73	1	0.00598802	0	2.41
Gm08_bin56	92	74	1	0.00598802	0	1.95
Gm08_bin57	95	71	1	0.00598802	0	3.47
Gm08_bin58	94	72	1	0.00598802	0	2.92
Gm08_bin59	95	71	1	0.00598802	0	3.47
Gm08_bin60	95	70	2	0.011976	0	3.79
Gm08_bin61	93	71	3	0.0179641	0	2.95
Gm08_bin62	92	72	3	0.0179641	0	2.44
Gm08_bin63	95	69	3	0.0179641	0	4.12*
Gm08_bin64	96	68	3	0.0179641	0	4.78*
Gm08_bin65	94	70	3	0.0179641	0	3.51
Gm08_bin66	91	73	3	0.0179641	0	1.98
Gm08_bin67	89	75	3	0.0179641	0	1.2
Gm08_bin68	90	74	3	0.0179641	0	1.56
Gm08_bin69	92	72	3	0.0179641	0	2.44
Gm08_bin70	91	73	3	0.0179641	0	1.98
Gm08_bin71	91	73	3	0.0179641	0	1.98
Gm08_bin72	92	74	1	0.00598802	0	1.95
Gm08_bin73	88	78	1	0.00598802	0	0.6
Gm08_bin74	89	77	1	0.00598802	0	0.87
Gm08_bin75	88	78	1	0.00598802	0	0.6
Gm08_bin76	91	75	1	0.00598802	0	1.54
Gm08_bin77	93	73	1	0.00598802	0	2.41
Gm08_bin78	94	72	1	0.00598802	0	2.92
Gm08_bin79	95	71	1	0.00598802	0	3.47
Gm08_bin80	94	72	1	0.00598802	0	2.92
Gm08_bin81	95	71	1	0.00598802	0	3.47
Gm08_bin82	94	72	1	0.00598802	0	2.92
Gm08_bin83	96	70	1	0.00598802	0	4.07*
Gm08_bin84	96	70	1	0.00598802	0	4.07*
Gm08_bin85	96	70	1	0.00598802	0	4.07*
Gm08_bin86	98	68	1	0.00598802	0	5.42*
Gm08_bin87	99	67	1	0.00598802	0	6.17*
Gm08_bin88	98	68	1	0.00598802	0	5.42*
Gm08_bin89	96	70	1	0.00598802	0	4.07*
Gm08_bin90	95	71	1	0.00598802	0	3.47
Gm08_bin91	96	70	1	0.00598802	0	4.07*
Gm08_bin92	97	69	1	0.00598802	0	4.72*
Gm08_bin93	95	71	1	0.00598802	0	3.47
Gm08_bin94	96	70	1	0.00598802	0	4.07*
Gm08_bin95	99	67	1	0.00598802	0	6.17*
Gm08_bin96	101	65	1	0.00598802	0	7.81**
Gm08_bin97	100	66	1	0.00598802	0	6.96**
Gm08_bin98	101	65	1	0.00598802	0	7.81**
Gm08_bin99	99	67	1	0.00598802	0	6.17*
Gm08_bin100	99	67	1	0.00598802	0	6.17*
Gm08_bin101	100	66	1	0.00598802	0	6.96**
Gm08_bin102	101	65	1	0.00598802	0	7.81**
Gm08_bin103	99	67	1	0.00598802	0	6.17*
Gm08_bin104	100	66	1	0.00598802	0	6.96**
Gm08_bin105	99	67	1	0.00598802	0	6.17*
Gm08_bin106	99	66	2	0.011976	0	6.6*
Gm08_bin107	98	67	2	0.011976	0	5.82*
Gm08_bin108	97	68	2	0.011976	0	5.1*
Gm08_bin109	95	70	2	0.011976	0	3.79
Gm08_bin110	95	69	3	0.0179641	0	4.12*
Gm08_bin111	94	69	4	0.0239521	0	3.83
Gm08_bin112	95	67	5	0.0299401	0	4.84*
Gm08_bin113	96	67	4	0.0239521	0	5.16*
Gm08_bin114	95	68	4	0.0239521	0	4.47*
Gm08_bin115	96	68	3	0.0179641	0	4.78*
Gm08_bin116	94	70	3	0.0179641	0	3.51
Gm08_bin117	79	84	4	0.0239521	0	0.15
Gm08_bin118	81	84	2	0.011976	0	0.05
Gm08_bin119	82	83	2	0.011976	0	0.01
Gm08_bin120	81	84	2	0.011976	0	0.05
Gm08_bin121	83	83	1	0.00598802	0	0
Gm08_bin122	82	84	1	0.00598802	0	0.02
Gm08_bin123	82	84	1	0.00598802	0	0.02
Gm08_bin124	80	86	1	0.00598802	0	0.22
Gm08_bin125	79	87	1	0.00598802	0	0.39
Gm08_bin126	80	85	2	0.011976	0	0.15
Gm08_bin127	77	88	2	0.011976	0	0.73
Gm08_bin128	78	87	2	0.011976	0	0.49
Gm08_bin129	77	89	1	0.00598802	0	0.87
Gm08_bin130	79	87	1	0.00598802	0	0.39
Gm08_bin131	79	87	1	0.00598802	0	0.39
Gm08_bin132	80	87	0	0	0	0.29
Gm08_bin133	82	85	0	0	0	0.05
Gm08_bin134	81	86	0	0	0	0.15
Gm08_bin135	80	87	0	0	0	0.29
Gm08_bin136	77	87	3	0.0179641	0	0.61
Gm08_bin137	76	87	4	0.0239521	0	0.74
Gm08_bin138	76	86	5	0.0299401	0	0.62
Gm08_bin139	77	85	5	0.0299401	0	0.4
Gm08_bin140	77	87	3	0.0179641	0	0.61
Gm08_bin141	78	87	2	0.011976	0	0.49
Gm08_bin142	78	88	1	0.00598802	0	0.6
Gm08_bin143	79	87	1	0.00598802	0	0.39
Gm08_bin144	80	86	1	0.00598802	0	0.22
Gm08_bin145	79	87	1	0.00598802	0	0.39
Gm09_bin1	85	79	3	0.0179641	0	0.22
Gm09_bin2	85	78	4	0.0239521	0	0.3
Gm09_bin3	84	79	4	0.0239521	0	0.15
Gm09_bin4	85	78	4	0.0239521	0	0.3
Gm09_bin5	82	81	4	0.0239521	0	0.01
Gm09_bin6	82	81	4	0.0239521	0	0.01
Gm09_bin7	83	80	4	0.0239521	0	0.06
Gm09_bin8	82	81	4	0.0239521	0	0.01
Gm09_bin9	82	82	3	0.0179641	0	0
Gm09_bin10	83	81	3	0.0179641	0	0.02
Gm09_bin11	83	81	3	0.0179641	0	0.02
Gm09_bin12	83	80	4	0.0239521	0	0.06
Gm09_bin13	82	80	5	0.0299401	0	0.02
Gm09_bin14	81	81	5	0.0299401	0	0
Gm09_bin15	82	81	4	0.0239521	0	0.01
Gm09_bin16	84	80	3	0.0179641	0	0.1
Gm09_bin17	84	80	3	0.0179641	0	0.1
Gm09_bin18	87	77	3	0.0179641	0	0.61
Gm09_bin19	84	80	3	0.0179641	0	0.1
Gm09_bin20	81	84	2	0.011976	0	0.05
Gm09_bin21	81	84	2	0.011976	0	0.05
Gm09_bin22	79	86	2	0.011976	0	0.3
Gm09_bin23	78	86	3	0.0179641	0	0.39
Gm09_bin24	78	86	3	0.0179641	0	0.39
Gm09_bin25	79	86	2	0.011976	0	0.3
Gm09_bin26	80	85	2	0.011976	0	0.15
Gm09_bin27	78	87	2	0.011976	0	0.49
Gm09_bin28	77	88	2	0.011976	0	0.73
Gm09_bin29	78	87	2	0.011976	0	0.49
Gm09_bin30	80	85	2	0.011976	0	0.15
Gm09_bin31	80	86	1	0.00598802	0	0.22
Gm09_bin32	82	84	1	0.00598802	0	0.02
Gm09_bin33	81	85	1	0.00598802	0	0.1
Gm09_bin34	82	84	1	0.00598802	0	0.02
Gm09_bin35	81	85	1	0.00598802	0	0.1
Gm09_bin36	82	84	1	0.00598802	0	0.02
Gm09_bin37	82	84	1	0.00598802	0	0.02
Gm09_bin38	82	84	1	0.00598802	0	0.02
Gm09_bin39	81	85	1	0.00598802	0	0.1
Gm09_bin40	79	87	1	0.00598802	0	0.39
Gm09_bin41	78	88	1	0.00598802	0	0.6
Gm09_bin42	78	87	2	0.011976	0	0.49
Gm09_bin43	77	88	2	0.011976	0	0.73
Gm09_bin44	77	88	2	0.011976	0	0.73
Gm09_bin45	79	87	1	0.00598802	0	0.39
Gm09_bin46	81	85	1	0.00598802	0	0.1
Gm09_bin47	82	84	1	0.00598802	0	0.02
Gm09_bin48	83	83	1	0.00598802	0	0
Gm09_bin49	82	84	1	0.00598802	0	0.02
Gm09_bin50	80	86	1	0.00598802	0	0.22
Gm09_bin51	82	84	1	0.00598802	0	0.02
Gm09_bin52	82	84	1	0.00598802	0	0.02
Gm09_bin53	83	83	1	0.00598802	0	0
Gm09_bin54	84	82	1	0.00598802	0	0.02
Gm09_bin55	83	82	2	0.011976	0	0.01
Gm09_bin56	83	83	1	0.00598802	0	0
Gm09_bin57	82	84	1	0.00598802	0	0.02
Gm09_bin58	83	83	1	0.00598802	0	0
Gm09_bin59	82	84	1	0.00598802	0	0.02
Gm09_bin60	83	83	1	0.00598802	0	0
Gm09_bin61	83	83	1	0.00598802	0	0
Gm09_bin62	84	82	1	0.00598802	0	0.02
Gm09_bin63	85	81	1	0.00598802	0	0.1
Gm09_bin64	84	82	1	0.00598802	0	0.02
Gm09_bin65	83	83	1	0.00598802	0	0
Gm09_bin66	83	82	2	0.011976	0	0.01
Gm09_bin67	82	83	2	0.011976	0	0.01
Gm09_bin68	81	84	2	0.011976	0	0.05
Gm09_bin69	79	86	2	0.011976	0	0.3
Gm09_bin70	78	87	2	0.011976	0	0.49
Gm09_bin71	77	88	2	0.011976	0	0.73
Gm09_bin72	76	89	2	0.011976	0	1.02
Gm09_bin73	77	89	1	0.00598802	0	0.87
Gm09_bin74	76	90	1	0.00598802	0	1.18
Gm09_bin75	75	91	1	0.00598802	0	1.54
Gm09_bin76	74	91	2	0.011976	0	1.75
Gm09_bin77	75	90	2	0.011976	0	1.36
Gm09_bin78	76	89	2	0.011976	0	1.02
Gm09_bin79	76	90	1	0.00598802	0	1.18
Gm09_bin80	76	89	2	0.011976	0	1.02
Gm09_bin81	75	90	2	0.011976	0	1.36
Gm09_bin82	75	91	1	0.00598802	0	1.54
Gm09_bin83	76	90	1	0.00598802	0	1.18
Gm09_bin84	77	89	1	0.00598802	0	0.87
Gm09_bin85	76	89	2	0.011976	0	1.02
Gm09_bin86	77	88	2	0.011976	0	0.73
Gm09_bin87	76	88	3	0.0179641	0	0.88
Gm09_bin88	75	89	3	0.0179641	0	1.2
Gm09_bin89	74	90	3	0.0179641	0	1.56
Gm09_bin90	74	90	3	0.0179641	0	1.56
Gm09_bin91	73	91	3	0.0179641	0	1.98
Gm09_bin92	73	92	2	0.011976	0	2.19
Gm09_bin93	72	93	2	0.011976	0	2.67
Gm09_bin94	74	91	2	0.011976	0	1.75
Gm09_bin95	77	88	2	0.011976	0	0.73
Gm09_bin96	78	87	2	0.011976	0	0.49
Gm09_bin97	79	86	2	0.011976	0	0.3
Gm09_bin98	78	87	2	0.011976	0	0.49
Gm09_bin99	79	87	1	0.00598802	0	0.39
Gm09_bin100	82	84	1	0.00598802	0	0.02
Gm09_bin101	81	85	1	0.00598802	0	0.1
Gm09_bin102	82	84	1	0.00598802	0	0.02
Gm09_bin103	81	85	1	0.00598802	0	0.1
Gm09_bin104	80	86	1	0.00598802	0	0.22
Gm09_bin105	78	88	1	0.00598802	0	0.6
Gm09_bin106	77	88	2	0.011976	0	0.73
Gm09_bin107	77	88	2	0.011976	0	0.73
Gm09_bin108	77	88	2	0.011976	0	0.73
Gm09_bin109	76	89	2	0.011976	0	1.02
Gm09_bin110	75	90	2	0.011976	0	1.36
Gm09_bin111	76	89	2	0.011976	0	1.02
Gm09_bin112	76	88	3	0.0179641	0	0.88
Gm09_bin113	72	93	2	0.011976	0	2.67
Gm09_bin114	70	95	2	0.011976	0	3.79
Gm09_bin115	69	96	2	0.011976	0	4.42*
Gm09_bin116	76	89	2	0.011976	0	1.02
Gm09_bin117	81	84	2	0.011976	0	0.05
Gm09_bin118	81	84	2	0.011976	0	0.05
Gm09_bin119	79	86	2	0.011976	0	0.3
Gm09_bin120	78	87	2	0.011976	0	0.49
Gm09_bin121	78	87	2	0.011976	0	0.49
Gm09_bin122	78	88	1	0.00598802	0	0.6
Gm09_bin123	79	87	1	0.00598802	0	0.39
Gm09_bin124	78	88	1	0.00598802	0	0.6
Gm09_bin125	70	96	1	0.00598802	0	4.07*
Gm09_bin126	72	94	1	0.00598802	0	2.92
Gm09_bin127	71	95	1	0.00598802	0	3.47
Gm09_bin128	73	93	1	0.00598802	0	2.41
Gm09_bin129	76	90	1	0.00598802	0	1.18
Gm09_bin130	77	89	1	0.00598802	0	0.87
Gm09_bin131	76	89	2	0.011976	0	1.02
Gm09_bin132	75	90	2	0.011976	0	1.36
Gm09_bin133	79	86	2	0.011976	0	0.3
Gm09_bin134	80	85	2	0.011976	0	0.15
Gm09_bin135	80	85	2	0.011976	0	0.15
Gm09_bin136	82	83	2	0.011976	0	0.01
Gm09_bin137	85	80	2	0.011976	0	0.15
Gm09_bin138	86	79	2	0.011976	0	0.3
Gm09_bin139	87	78	2	0.011976	0	0.49
Gm09_bin140	86	79	2	0.011976	0	0.3
Gm09_bin141	87	78	2	0.011976	0	0.49
Gm09_bin142	88	77	2	0.011976	0	0.73
Gm09_bin143	88	78	1	0.00598802	0	0.6
Gm09_bin144	90	76	1	0.00598802	0	1.18
Gm09_bin145	91	75	1	0.00598802	0	1.54
Gm09_bin146	89	76	2	0.011976	0	1.02
Gm09_bin147	88	77	2	0.011976	0	0.73
Gm09_bin148	89	76	2	0.011976	0	1.02
Gm09_bin149	88	77	2	0.011976	0	0.73
Gm09_bin150	87	78	2	0.011976	0	0.49
Gm09_bin151	88	77	2	0.011976	0	0.73
Gm09_bin152	87	78	2	0.011976	0	0.49
Gm09_bin153	86	79	2	0.011976	0	0.3
Gm09_bin154	85	80	2	0.011976	0	0.15
Gm09_bin155	88	77	2	0.011976	0	0.73
Gm09_bin156	92	73	2	0.011976	0	2.19
Gm09_bin157	90	75	2	0.011976	0	1.36
Gm09_bin158	93	72	2	0.011976	0	2.67
Gm09_bin159	94	71	2	0.011976	0	3.21
Gm09_bin160	92	72	3	0.0179641	0	2.44
Gm09_bin161	91	72	4	0.0239521	0	2.21
Gm09_bin162	90	73	4	0.0239521	0	1.77
Gm09_bin163	92	71	4	0.0239521	0	2.71
Gm09_bin164	93	70	4	0.0239521	0	3.25
Gm09_bin165	93	70	4	0.0239521	0	3.25
Gm09_bin166	94	69	4	0.0239521	0	3.83
Gm09_bin167	93	70	4	0.0239521	0	3.25
Gm09_bin168	94	70	3	0.0179641	0	3.51
Gm09_bin169	94	70	3	0.0179641	0	3.51
Gm09_bin170	95	70	2	0.011976	0	3.79
Gm09_bin171	94	71	2	0.011976	0	3.21
Gm09_bin172	93	72	2	0.011976	0	2.67
Gm09_bin173	88	77	2	0.011976	0	0.73
Gm09_bin174	90	75	2	0.011976	0	1.36
Gm09_bin175	89	76	2	0.011976	0	1.02
Gm09_bin176	87	78	2	0.011976	0	0.49
Gm10_bin1	94	70	3	0.0179641	0	3.51
Gm10_bin2	95	69	3	0.0179641	0	4.12*
Gm10_bin3	95	69	3	0.0179641	0	4.12*
Gm10_bin4	98	67	2	0.011976	0	5.82*
Gm10_bin5	96	69	2	0.011976	0	4.42*
Gm10_bin6	96	69	2	0.011976	0	4.42*
Gm10_bin7	97	68	2	0.011976	0	5.1*
Gm10_bin8	95	71	1	0.00598802	0	3.47
Gm10_bin9	96	70	1	0.00598802	0	4.07*
Gm10_bin10	98	68	1	0.00598802	0	5.42*
Gm10_bin11	99	67	1	0.00598802	0	6.17*
Gm10_bin12	98	68	1	0.00598802	0	5.42*
Gm10_bin13	98	68	1	0.00598802	0	5.42*
Gm10_bin14	98	69	0	0	0	5.04*
Gm10_bin15	93	74	0	0	0	2.16
Gm10_bin16	97	70	0	0	0	4.37*
Gm10_bin17	97	70	0	0	0	4.37*
Gm10_bin18	98	69	0	0	0	5.04*
Gm10_bin19	97	70	0	0	0	4.37*
Gm10_bin20	96	71	0	0	0	3.74
Gm10_bin21	93	73	1	0.00598802	0	2.41
Gm10_bin22	89	77	1	0.00598802	0	0.87
Gm10_bin23	90	76	1	0.00598802	0	1.18
Gm10_bin24	89	77	1	0.00598802	0	0.87
Gm10_bin25	88	78	1	0.00598802	0	0.6
Gm10_bin26	87	79	1	0.00598802	0	0.39
Gm10_bin27	86	80	1	0.00598802	0	0.22
Gm10_bin28	86	80	1	0.00598802	0	0.22
Gm10_bin29	87	79	1	0.00598802	0	0.39
Gm10_bin30	88	79	0	0	0	0.49
Gm10_bin31	89	78	0	0	0	0.72
Gm10_bin32	88	79	0	0	0	0.49
Gm10_bin33	82	85	0	0	0	0.05
Gm10_bin34	83	84	0	0	0	0.01
Gm10_bin35	84	83	0	0	0	0.01
Gm10_bin36	86	81	0	0	0	0.15
Gm10_bin37	85	82	0	0	0	0.05
Gm10_bin38	85	81	1	0.00598802	0	0.1
Gm10_bin39	85	81	1	0.00598802	0	0.1
Gm10_bin40	84	82	1	0.00598802	0	0.02
Gm10_bin41	83	83	1	0.00598802	0	0
Gm10_bin42	84	82	1	0.00598802	0	0.02
Gm10_bin43	84	82	1	0.00598802	0	0.02
Gm10_bin44	83	83	1	0.00598802	0	0
Gm10_bin45	85	81	1	0.00598802	0	0.1
Gm10_bin46	86	80	1	0.00598802	0	0.22
Gm10_bin47	87	79	1	0.00598802	0	0.39
Gm10_bin48	86	80	1	0.00598802	0	0.22
Gm10_bin49	87	79	1	0.00598802	0	0.39
Gm10_bin50	88	78	1	0.00598802	0	0.6
Gm10_bin51	87	78	2	0.011976	0	0.49
Gm10_bin52	88	77	2	0.011976	0	0.73
Gm10_bin53	89	76	2	0.011976	0	1.02
Gm10_bin54	88	77	2	0.011976	0	0.73
Gm10_bin55	89	76	2	0.011976	0	1.02
Gm10_bin56	88	77	2	0.011976	0	0.73
Gm10_bin57	87	78	2	0.011976	0	0.49
Gm10_bin58	88	78	1	0.00598802	0	0.6
Gm10_bin59	88	78	1	0.00598802	0	0.6
Gm10_bin60	89	77	1	0.00598802	0	0.87
Gm10_bin61	88	78	1	0.00598802	0	0.6
Gm10_bin62	90	76	1	0.00598802	0	1.18
Gm10_bin63	91	76	0	0	0	1.35
Gm10_bin64	92	75	0	0	0	1.73
Gm10_bin65	94	73	0	0	0	2.64
Gm10_bin66	96	71	0	0	0	3.74
Gm10_bin67	96	71	0	0	0	3.74
Gm10_bin68	95	72	0	0	0	3.17
Gm10_bin69	96	71	0	0	0	3.74
Gm10_bin70	95	72	0	0	0	3.17
Gm10_bin71	95	71	1	0.00598802	0	3.47
Gm10_bin72	96	70	1	0.00598802	0	4.07*
Gm10_bin73	96	70	1	0.00598802	0	4.07*
Gm10_bin74	97	69	1	0.00598802	0	4.72*
Gm10_bin75	97	69	1	0.00598802	0	4.72*
Gm10_bin76	96	70	1	0.00598802	0	4.07*
Gm10_bin77	95	71	1	0.00598802	0	3.47
Gm10_bin78	94	72	1	0.00598802	0	2.92
Gm10_bin79	92	74	1	0.00598802	0	1.95
Gm10_bin80	91	75	1	0.00598802	0	1.54
Gm10_bin81	87	79	1	0.00598802	0	0.39
Gm10_bin82	88	78	1	0.00598802	0	0.6
Gm10_bin83	86	80	1	0.00598802	0	0.22
Gm10_bin84	88	78	1	0.00598802	0	0.6
Gm10_bin85	87	79	1	0.00598802	0	0.39
Gm10_bin86	86	80	1	0.00598802	0	0.22
Gm10_bin87	85	81	1	0.00598802	0	0.1
Gm10_bin88	87	79	1	0.00598802	0	0.39
Gm10_bin89	86	80	1	0.00598802	0	0.22
Gm10_bin90	87	79	1	0.00598802	0	0.39
Gm10_bin91	87	80	0	0	0	0.29
Gm10_bin92	84	83	0	0	0	0.01
Gm10_bin93	83	84	0	0	0	0.01
Gm10_bin94	85	82	0	0	0	0.05
Gm10_bin95	85	82	0	0	0	0.05
Gm10_bin96	86	81	0	0	0	0.15
Gm10_bin97	87	80	0	0	0	0.29
Gm10_bin98	87	79	1	0.00598802	0	0.39
Gm10_bin99	85	81	1	0.00598802	0	0.1
Gm10_bin100	83	83	1	0.00598802	0	0
Gm10_bin101	89	77	1	0.00598802	0	0.87
Gm10_bin102	87	79	1	0.00598802	0	0.39
Gm10_bin103	87	79	1	0.00598802	0	0.39
Gm10_bin104	87	78	2	0.011976	0	0.49
Gm10_bin105	86	79	2	0.011976	0	0.3
Gm10_bin106	85	78	4	0.0239521	0	0.3
Gm10_bin107	82	80	5	0.0299401	0	0.02
Gm10_bin108	80	82	5	0.0299401	0	0.02
Gm10_bin109	79	83	5	0.0299401	0	0.1
Gm10_bin110	80	82	5	0.0299401	0	0.02
Gm10_bin111	76	86	5	0.0299401	0	0.62
Gm10_bin112	75	87	5	0.0299401	0	0.89
Gm10_bin113	76	86	5	0.0299401	0	0.62
Gm10_bin114	75	87	5	0.0299401	0	0.89
Gm10_bin115	75	87	5	0.0299401	0	0.89
Gm10_bin116	76	86	5	0.0299401	0	0.62
Gm10_bin117	75	88	4	0.0239521	0	1.04
Gm10_bin118	76	87	4	0.0239521	0	0.74
Gm10_bin119	77	86	4	0.0239521	0	0.5
Gm10_bin120	77	87	3	0.0179641	0	0.61
Gm10_bin121	78	86	3	0.0179641	0	0.39
Gm10_bin122	80	86	1	0.00598802	0	0.22
Gm10_bin123	79	87	1	0.00598802	0	0.39
Gm10_bin124	79	87	1	0.00598802	0	0.39
Gm10_bin125	79	84	4	0.0239521	0	0.15
Gm10_bin126	82	84	1	0.00598802	0	0.02
Gm10_bin127	85	81	1	0.00598802	0	0.1
Gm10_bin128	86	80	1	0.00598802	0	0.22
Gm11_bin1	79	86	1	0.00598802	0	0.3
Gm11_bin2	78	87	1	0.00598802	0	0.49
Gm11_bin3	77	88	1	0.00598802	0	0.73
Gm11_bin4	77	88	1	0.00598802	0	0.73
Gm11_bin5	76	89	1	0.00598802	0	1.02
Gm11_bin6	79	86	1	0.00598802	0	0.3
Gm11_bin7	79	86	1	0.00598802	0	0.3
Gm11_bin8	79	86	1	0.00598802	0	0.3
Gm11_bin9	81	84	1	0.00598802	0	0.05
Gm11_bin10	78	87	1	0.00598802	0	0.49
Gm11_bin11	79	86	1	0.00598802	0	0.3
Gm11_bin12	85	80	1	0.00598802	0	0.15
Gm11_bin13	84	81	1	0.00598802	0	0.05
Gm11_bin14	84	81	1	0.00598802	0	0.05
Gm11_bin15	84	81	1	0.00598802	0	0.05
Gm11_bin16	82	83	1	0.00598802	0	0.01
Gm11_bin17	83	82	1	0.00598802	0	0.01
Gm11_bin18	82	83	1	0.00598802	0	0.01
Gm11_bin19	81	84	1	0.00598802	0	0.05
Gm11_bin20	82	83	1	0.00598802	0	0.01
Gm11_bin21	81	84	1	0.00598802	0	0.05
Gm11_bin22	80	85	1	0.00598802	0	0.15
Gm11_bin23	80	85	1	0.00598802	0	0.15
Gm11_bin24	81	84	1	0.00598802	0	0.05
Gm11_bin25	82	83	1	0.00598802	0	0.01
Gm11_bin26	83	82	1	0.00598802	0	0.01
Gm11_bin27	82	83	1	0.00598802	0	0.01
Gm11_bin28	79	86	1	0.00598802	0	0.3
Gm11_bin29	79	86	1	0.00598802	0	0.3
Gm11_bin30	80	85	1	0.00598802	0	0.15
Gm11_bin31	79	86	1	0.00598802	0	0.3
Gm11_bin32	78	87	1	0.00598802	0	0.49
Gm11_bin33	79	86	1	0.00598802	0	0.3
Gm11_bin34	84	81	1	0.00598802	0	0.05
Gm11_bin35	83	82	1	0.00598802	0	0.01
Gm11_bin36	84	81	1	0.00598802	0	0.05
Gm11_bin37	82	83	1	0.00598802	0	0.01
Gm11_bin38	83	82	1	0.00598802	0	0.01
Gm11_bin39	83	82	1	0.00598802	0	0.01
Gm11_bin40	86	79	1	0.00598802	0	0.3
Gm11_bin41	85	80	1	0.00598802	0	0.15
Gm11_bin42	84	81	1	0.00598802	0	0.05
Gm11_bin43	83	81	2	0.011976	0	0.02
Gm11_bin44	86	78	2	0.011976	0	0.39
Gm11_bin45	87	77	2	0.011976	0	0.61
Gm11_bin46	86	78	2	0.011976	0	0.39
Gm11_bin47	86	78	2	0.011976	0	0.39
Gm11_bin48	87	77	2	0.011976	0	0.61
Gm11_bin49	89	75	2	0.011976	0	1.2
Gm11_bin50	90	74	2	0.011976	0	1.56
Gm11_bin51	90	75	1	0.00598802	0	1.36
Gm11_bin52	91	74	1	0.00598802	0	1.75
Gm11_bin53	89	76	1	0.00598802	0	1.02
Gm11_bin54	87	78	1	0.00598802	0	0.49
Gm11_bin55	88	77	1	0.00598802	0	0.73
Gm11_bin56	88	77	1	0.00598802	0	0.73
Gm11_bin57	87	78	1	0.00598802	0	0.49
Gm11_bin58	88	77	1	0.00598802	0	0.73
Gm11_bin59	87	78	1	0.00598802	0	0.49
Gm11_bin60	86	78	2	0.011976	0	0.39
Gm11_bin61	87	77	2	0.011976	0	0.61
Gm11_bin62	88	76	2	0.011976	0	0.88
Gm11_bin63	84	80	2	0.011976	0	0.1
Gm11_bin64	85	79	2	0.011976	0	0.22
Gm11_bin65	85	80	1	0.00598802	0	0.15
Gm11_bin66	84	81	1	0.00598802	0	0.05
Gm11_bin67	83	82	1	0.00598802	0	0.01
Gm11_bin68	84	82	0	0	0	0.02
Gm11_bin69	83	83	0	0	0	0
Gm11_bin70	84	82	0	0	0	0.02
Gm11_bin71	83	83	0	0	0	0
Gm11_bin72	82	84	0	0	0	0.02
Gm11_bin73	81	85	0	0	0	0.1
Gm11_bin74	82	84	0	0	0	0.02
Gm11_bin75	84	82	0	0	0	0.02
Gm11_bin76	80	86	0	0	0	0.22
Gm11_bin77	81	85	0	0	0	0.1
Gm11_bin78	81	85	0	0	0	0.1
Gm11_bin79	79	87	0	0	0	0.39
Gm11_bin80	81	85	0	0	0	0.1
Gm11_bin81	80	86	0	0	0	0.22
Gm11_bin82	79	87	0	0	0	0.39
Gm11_bin83	80	86	0	0	0	0.22
Gm11_bin84	81	85	0	0	0	0.1
Gm11_bin85	80	86	0	0	0	0.22
Gm11_bin86	78	88	0	0	0	0.6
Gm11_bin87	77	89	0	0	0	0.87
Gm11_bin88	76	90	0	0	0	1.18
Gm11_bin89	76	90	0	0	0	1.18
Gm11_bin90	77	89	0	0	0	0.87
Gm11_bin91	76	90	0	0	0	1.18
Gm11_bin92	79	87	0	0	0	0.39
Gm11_bin93	80	86	0	0	0	0.22
Gm11_bin94	81	85	0	0	0	0.1
Gm11_bin95	80	86	0	0	0	0.22
Gm11_bin96	79	87	0	0	0	0.39
Gm11_bin97	78	88	0	0	0	0.6
Gm11_bin98	78	88	0	0	0	0.6
Gm11_bin99	80	86	0	0	0	0.22
Gm11_bin100	78	88	0	0	0	0.6
Gm11_bin101	77	88	1	0.00598802	0	0.73
Gm11_bin102	76	88	2	0.011976	0	0.88
Gm11_bin103	76	88	2	0.011976	0	0.88
Gm11_bin104	76	88	2	0.011976	0	0.88
Gm11_bin105	78	86	2	0.011976	0	0.39
Gm11_bin106	80	84	2	0.011976	0	0.1
Gm11_bin107	79	85	2	0.011976	0	0.22
Gm11_bin108	79	85	2	0.011976	0	0.22
Gm11_bin109	76	88	2	0.011976	0	0.88
Gm11_bin110	77	86	3	0.0179641	0	0.5
Gm11_bin111	81	82	3	0.0179641	0	0.01
Gm11_bin112	82	82	2	0.011976	0	0
Gm11_bin113	81	83	2	0.011976	0	0.02
Gm11_bin114	86	78	2	0.011976	0	0.39
Gm11_bin115	86	78	2	0.011976	0	0.39
Gm11_bin116	85	78	3	0.0179641	0	0.3
Gm11_bin117	84	78	4	0.0239521	0	0.22
Gm11_bin118	83	79	4	0.0239521	0	0.1
Gm11_bin119	81	80	5	0.0299401	0	0.01
Gm11_bin120	82	79	5	0.0299401	0	0.06
Gm11_bin121	82	81	3	0.0179641	0	0.01
Gm11_bin122	83	80	3	0.0179641	0	0.06
Gm11_bin123	80	83	3	0.0179641	0	0.06
Gm11_bin124	82	81	3	0.0179641	0	0.01
Gm12_bin1	85	81	1	0.00598802	0	0.1
Gm12_bin2	82	84	1	0.00598802	0	0.02
Gm12_bin3	81	85	1	0.00598802	0	0.1
Gm12_bin4	80	86	1	0.00598802	0	0.22
Gm12_bin5	80	86	1	0.00598802	0	0.22
Gm12_bin6	81	85	1	0.00598802	0	0.1
Gm12_bin7	81	84	2	0.011976	0	0.05
Gm12_bin8	85	80	2	0.011976	0	0.15
Gm12_bin9	86	79	2	0.011976	0	0.3
Gm12_bin10	85	80	2	0.011976	0	0.15
Gm12_bin11	84	81	2	0.011976	0	0.05
Gm12_bin12	80	85	2	0.011976	0	0.15
Gm12_bin13	79	85	3	0.0179641	0	0.22
Gm12_bin14	78	86	3	0.0179641	0	0.39
Gm12_bin15	78	85	4	0.0239521	0	0.3
Gm12_bin16	78	85	4	0.0239521	0	0.3
Gm12_bin17	79	84	4	0.0239521	0	0.15
Gm12_bin18	80	83	4	0.0239521	0	0.06
Gm12_bin19	81	82	4	0.0239521	0	0.01
Gm12_bin20	80	83	4	0.0239521	0	0.06
Gm12_bin21	80	84	3	0.0179641	0	0.1
Gm12_bin22	80	85	2	0.011976	0	0.15
Gm12_bin23	81	84	2	0.011976	0	0.05
Gm12_bin24	82	84	1	0.00598802	0	0.02
Gm12_bin25	83	83	1	0.00598802	0	0
Gm12_bin26	89	77	1	0.00598802	0	0.87
Gm12_bin27	88	78	1	0.00598802	0	0.6
Gm12_bin28	91	75	1	0.00598802	0	1.54
Gm12_bin29	91	75	1	0.00598802	0	1.54
Gm12_bin30	89	77	1	0.00598802	0	0.87
Gm12_bin31	89	77	1	0.00598802	0	0.87
Gm12_bin32	89	76	2	0.011976	0	1.02
Gm12_bin33	91	74	2	0.011976	0	1.75
Gm12_bin34	90	75	2	0.011976	0	1.36
Gm12_bin35	89	76	2	0.011976	0	1.02
Gm12_bin36	91	75	1	0.00598802	0	1.54
Gm12_bin37	92	74	1	0.00598802	0	1.95
Gm12_bin38	90	76	1	0.00598802	0	1.18
Gm12_bin39	89	77	1	0.00598802	0	0.87
Gm12_bin40	95	71	1	0.00598802	0	3.47
Gm12_bin41	95	72	0	0	0	3.17
Gm12_bin42	93	74	0	0	0	2.16
Gm12_bin43	93	74	0	0	0	2.16
Gm12_bin44	94	71	2	0.011976	0	3.21
Gm12_bin45	96	69	2	0.011976	0	4.42*
Gm12_bin46	94	71	2	0.011976	0	3.21
Gm12_bin47	93	71	3	0.0179641	0	2.95
Gm12_bin48	94	70	3	0.0179641	0	3.51
Gm12_bin49	93	71	3	0.0179641	0	2.95
Gm12_bin50	93	71	3	0.0179641	0	2.95
Gm12_bin51	94	70	3	0.0179641	0	3.51
Gm12_bin52	95	69	3	0.0179641	0	4.12*
Gm12_bin53	93	69	5	0.0299401	0	3.56
Gm12_bin54	92	70	5	0.0299401	0	2.99
Gm12_bin55	91	71	5	0.0299401	0	2.47
Gm12_bin56	89	72	6	0.0359281	0	1.8
Gm12_bin57	88	73	6	0.0359281	0	1.4
Gm12_bin58	89	72	6	0.0359281	0	1.8
Gm12_bin59	90	71	6	0.0359281	0	2.24
Gm12_bin60	93	68	6	0.0359281	0	3.88*
Gm12_bin61	92	69	6	0.0359281	0	3.29
Gm12_bin62	91	69	7	0.0419162	0	3.02
Gm12_bin63	92	68	7	0.0419162	0	3.6
Gm12_bin64	92	67	8	0.0479042	0	3.93*
Gm12_bin65	91	69	7	0.0419162	0	3.02
Gm12_bin66	91	69	7	0.0419162	0	3.02
Gm12_bin67	93	71	3	0.0179641	0	2.95
Gm12_bin68	72	92	3	0.0179641	0	2.44
Gm12_bin69	72	92	3	0.0179641	0	2.44
Gm12_bin70	71	93	3	0.0179641	0	2.95
Gm12_bin71	70	94	3	0.0179641	0	3.51
Gm12_bin72	68	96	3	0.0179641	0	4.78*
Gm12_bin73	67	97	3	0.0179641	0	5.49*
Gm12_bin74	66	98	3	0.0179641	0	6.24*
Gm12_bin75	67	98	2	0.011976	0	5.82*
Gm12_bin76	69	96	2	0.011976	0	4.42*
Gm12_bin77	69	93	5	0.0299401	0	3.56
Gm12_bin78	65	95	7	0.0419162	0	5.62*
Gm12_bin79	64	96	7	0.0419162	0	6.4*
Gm12_bin80	67	98	2	0.011976	0	5.82*
Gm12_bin81	69	96	2	0.011976	0	4.42*
Gm12_bin82	73	92	2	0.011976	0	2.19
Gm12_bin83	73	92	2	0.011976	0	2.19
Gm12_bin84	75	90	2	0.011976	0	1.36
Gm12_bin85	76	89	2	0.011976	0	1.02
Gm13_bin1	90	74	2	0.011976	0	1.56
Gm13_bin2	94	70	2	0.011976	0	3.51
Gm13_bin3	98	66	2	0.011976	0	6.24*
Gm13_bin4	98	66	2	0.011976	0	6.24*
Gm13_bin5	97	67	2	0.011976	0	5.49*
Gm13_bin6	97	67	2	0.011976	0	5.49*
Gm13_bin7	97	67	2	0.011976	0	5.49*
Gm13_bin8	96	68	2	0.011976	0	4.78*
Gm13_bin9	97	67	2	0.011976	0	5.49*
Gm13_bin10	99	65	2	0.011976	0	7.05**
Gm13_bin11	98	66	2	0.011976	0	6.24*
Gm13_bin12	100	66	0	0	0	6.96**
Gm13_bin13	98	68	0	0	0	5.42*
Gm13_bin14	99	66	1	0.00598802	0	6.6*
Gm13_bin15	101	64	1	0.00598802	0	8.3**
Gm13_bin16	99	66	1	0.00598802	0	6.6*
Gm13_bin17	98	67	1	0.00598802	0	5.82*
Gm13_bin18	99	66	1	0.00598802	0	6.6*
Gm13_bin19	99	66	1	0.00598802	0	6.6*
Gm13_bin20	98	67	1	0.00598802	0	5.82*
Gm13_bin21	97	68	1	0.00598802	0	5.1*
Gm13_bin22	96	69	1	0.00598802	0	4.42*
Gm13_bin23	97	68	1	0.00598802	0	5.1*
Gm13_bin24	98	67	1	0.00598802	0	5.82*
Gm13_bin25	98	68	0	0	0	5.42*
Gm13_bin26	101	65	0	0	0	7.81**
Gm13_bin27	102	64	0	0	0	8.7**
Gm13_bin28	103	63	0	0	0	9.64**
Gm13_bin29	102	64	0	0	0	8.7**
Gm13_bin30	101	65	0	0	0	7.81**
Gm13_bin31	101	65	0	0	0	7.81**
Gm13_bin32	101	65	0	0	0	7.81**
Gm13_bin33	101	65	0	0	0	7.81**
Gm13_bin34	100	66	0	0	0	6.96**
Gm13_bin35	99	67	0	0	0	6.17*
Gm13_bin36	100	66	0	0	0	6.96**
Gm13_bin37	96	70	0	0	0	4.07*
Gm13_bin38	97	69	0	0	0	4.72*
Gm13_bin39	98	68	0	0	0	5.42*
Gm13_bin40	98	68	0	0	0	5.42*
Gm13_bin41	97	69	0	0	0	4.72*
Gm13_bin42	98	68	0	0	0	5.42*
Gm13_bin43	92	74	0	0	0	1.95
Gm13_bin44	83	83	0	0	0	0
Gm13_bin45	83	83	0	0	0	0
Gm13_bin46	79	87	0	0	0	0.39
Gm13_bin47	77	89	0	0	0	0.87
Gm13_bin48	78	88	0	0	0	0.6
Gm13_bin49	77	89	0	0	0	0.87
Gm13_bin50	78	88	0	0	0	0.6
Gm13_bin51	75	91	0	0	0	1.54
Gm13_bin52	74	92	0	0	0	1.95
Gm13_bin53	77	89	0	0	0	0.87
Gm13_bin54	78	88	0	0	0	0.6
Gm13_bin55	78	88	0	0	0	0.6
Gm13_bin56	77	89	0	0	0	0.87
Gm13_bin57	74	92	0	0	0	1.95
Gm13_bin58	74	92	0	0	0	1.95
Gm13_bin59	74	91	1	0.00598802	0	1.75
Gm13_bin60	74	91	1	0.00598802	0	1.75
Gm13_bin61	74	91	1	0.00598802	0	1.75
Gm13_bin62	73	92	1	0.00598802	0	2.19
Gm13_bin63	73	93	0	0	0	2.41
Gm13_bin64	74	92	0	0	0	1.95
Gm13_bin65	75	91	0	0	0	1.54
Gm13_bin66	78	88	0	0	0	0.6
Gm13_bin67	79	87	0	0	0	0.39
Gm13_bin68	77	89	0	0	0	0.87
Gm13_bin69	77	89	0	0	0	0.87
Gm13_bin70	76	90	0	0	0	1.18
Gm13_bin71	75	91	0	0	0	1.54
Gm13_bin72	74	92	0	0	0	1.95
Gm13_bin73	75	91	0	0	0	1.54
Gm13_bin74	76	90	0	0	0	1.18
Gm13_bin75	77	89	0	0	0	0.87
Gm13_bin76	76	90	0	0	0	1.18
Gm13_bin77	75	91	0	0	0	1.54
Gm13_bin78	74	92	0	0	0	1.95
Gm13_bin79	75	91	0	0	0	1.54
Gm13_bin80	72	94	0	0	0	2.92
Gm13_bin81	73	93	0	0	0	2.41
Gm13_bin82	72	94	0	0	0	2.92
Gm13_bin83	71	95	0	0	0	3.47
Gm13_bin84	71	95	0	0	0	3.47
Gm13_bin85	69	96	1	0.00598802	0	4.42*
Gm13_bin86	70	95	1	0.00598802	0	3.79
Gm13_bin87	73	92	1	0.00598802	0	2.19
Gm13_bin88	72	93	1	0.00598802	0	2.67
Gm13_bin89	72	93	1	0.00598802	0	2.67
Gm13_bin90	73	92	1	0.00598802	0	2.19
Gm13_bin91	72	93	1	0.00598802	0	2.67
Gm13_bin92	73	92	1	0.00598802	0	2.19
Gm13_bin93	74	91	1	0.00598802	0	1.75
Gm13_bin94	73	92	1	0.00598802	0	2.19
Gm13_bin95	74	91	1	0.00598802	0	1.75
Gm13_bin96	73	92	1	0.00598802	0	2.19
Gm13_bin97	74	91	1	0.00598802	0	1.75
Gm13_bin98	73	92	1	0.00598802	0	2.19
Gm13_bin99	73	93	0	0	0	2.41
Gm13_bin100	76	90	0	0	0	1.18
Gm13_bin101	79	87	0	0	0	0.39
Gm13_bin102	81	85	0	0	0	0.1
Gm13_bin103	85	81	0	0	0	0.1
Gm13_bin104	86	79	1	0.00598802	0	0.3
Gm13_bin105	87	78	1	0.00598802	0	0.49
Gm13_bin106	88	76	2	0.011976	0	0.88
Gm13_bin107	89	75	2	0.011976	0	1.2
Gm13_bin108	88	76	2	0.011976	0	0.88
Gm13_bin109	87	77	2	0.011976	0	0.61
Gm13_bin110	86	78	2	0.011976	0	0.39
Gm13_bin111	87	77	2	0.011976	0	0.61
Gm13_bin112	87	78	1	0.00598802	0	0.49
Gm13_bin113	88	77	1	0.00598802	0	0.73
Gm13_bin114	90	75	1	0.00598802	0	1.36
Gm13_bin115	92	73	1	0.00598802	0	2.19
Gm13_bin116	92	72	2	0.011976	0	2.44
Gm13_bin117	93	71	2	0.011976	0	2.95
Gm13_bin118	93	71	2	0.011976	0	2.95
Gm13_bin119	93	71	2	0.011976	0	2.95
Gm13_bin120	92	72	2	0.011976	0	2.44
Gm13_bin121	93	71	2	0.011976	0	2.95
Gm13_bin122	92	72	2	0.011976	0	2.44
Gm13_bin123	94	70	2	0.011976	0	3.51
Gm13_bin124	91	73	2	0.011976	0	1.98
Gm13_bin125	91	73	2	0.011976	0	1.98
Gm13_bin126	90	74	2	0.011976	0	1.56
Gm13_bin127	89	75	2	0.011976	0	1.2
Gm13_bin128	89	75	2	0.011976	0	1.2
Gm13_bin129	87	76	3	0.0179641	0	0.74
Gm13_bin130	88	75	3	0.0179641	0	1.04
Gm13_bin131	86	77	3	0.0179641	0	0.5
Gm13_bin132	86	77	3	0.0179641	0	0.5
Gm13_bin133	88	75	3	0.0179641	0	1.04
Gm13_bin134	87	76	3	0.0179641	0	0.74
Gm13_bin135	86	77	3	0.0179641	0	0.5
Gm13_bin136	88	75	3	0.0179641	0	1.04
Gm13_bin137	87	76	3	0.0179641	0	0.74
Gm13_bin138	86	77	3	0.0179641	0	0.5
Gm13_bin139	87	76	3	0.0179641	0	0.74
Gm13_bin140	88	76	2	0.011976	0	0.88
Gm13_bin141	89	75	2	0.011976	0	1.2
Gm13_bin142	89	76	1	0.00598802	0	1.02
Gm13_bin143	90	75	1	0.00598802	0	1.36
Gm13_bin144	88	77	1	0.00598802	0	0.73
Gm13_bin145	87	78	1	0.00598802	0	0.49
Gm13_bin146	85	80	1	0.00598802	0	0.15
Gm13_bin147	86	80	0	0	0	0.22
Gm13_bin148	83	83	0	0	0	0
Gm13_bin149	83	83	0	0	0	0
Gm13_bin150	83	83	0	0	0	0
Gm13_bin151	84	82	0	0	0	0.02
Gm13_bin152	85	81	0	0	0	0.1
Gm13_bin153	86	80	0	0	0	0.22
Gm13_bin154	86	79	1	0.00598802	0	0.3
Gm13_bin155	85	78	3	0.0179641	0	0.3
Gm13_bin156	86	77	3	0.0179641	0	0.5
Gm13_bin157	83	80	3	0.0179641	0	0.06
Gm13_bin158	80	83	3	0.0179641	0	0.06
Gm13_bin159	78	86	2	0.011976	0	0.39
Gm13_bin160	78	86	2	0.011976	0	0.39
Gm13_bin161	79	84	3	0.0179641	0	0.15
Gm14_bin1	85	80	2	0.011976	0	0.15
Gm14_bin2	87	78	2	0.011976	0	0.49
Gm14_bin3	87	78	2	0.011976	0	0.49
Gm14_bin4	90	76	1	0.00598802	0	1.18
Gm14_bin5	98	68	1	0.00598802	0	5.42*
Gm14_bin6	95	71	1	0.00598802	0	3.47
Gm14_bin7	95	71	1	0.00598802	0	3.47
Gm14_bin8	94	72	1	0.00598802	0	2.92
Gm14_bin9	94	72	1	0.00598802	0	2.92
Gm14_bin10	96	70	1	0.00598802	0	4.07*
Gm14_bin11	95	71	1	0.00598802	0	3.47
Gm14_bin12	96	70	1	0.00598802	0	4.07*
Gm14_bin13	98	68	1	0.00598802	0	5.42*
Gm14_bin14	96	70	1	0.00598802	0	4.07*
Gm14_bin15	95	71	1	0.00598802	0	3.47
Gm14_bin16	95	71	1	0.00598802	0	3.47
Gm14_bin17	95	71	1	0.00598802	0	3.47
Gm14_bin18	93	72	2	0.011976	0	2.67
Gm14_bin19	88	77	2	0.011976	0	0.73
Gm14_bin20	88	77	2	0.011976	0	0.73
Gm14_bin21	87	78	2	0.011976	0	0.49
Gm14_bin22	89	76	2	0.011976	0	1.02
Gm14_bin23	90	75	2	0.011976	0	1.36
Gm14_bin24	89	76	2	0.011976	0	1.02
Gm14_bin25	90	75	2	0.011976	0	1.36
Gm14_bin26	89	77	1	0.00598802	0	0.87
Gm14_bin27	89	78	0	0	0	0.72
Gm14_bin28	87	79	1	0.00598802	0	0.39
Gm14_bin29	89	77	1	0.00598802	0	0.87
Gm14_bin30	85	81	1	0.00598802	0	0.1
Gm14_bin31	86	80	1	0.00598802	0	0.22
Gm14_bin32	87	79	1	0.00598802	0	0.39
Gm14_bin33	87	79	1	0.00598802	0	0.39
Gm14_bin34	90	76	1	0.00598802	0	1.18
Gm14_bin35	92	74	1	0.00598802	0	1.95
Gm14_bin36	91	75	1	0.00598802	0	1.54
Gm14_bin37	89	77	1	0.00598802	0	0.87
Gm14_bin38	89	78	0	0	0	0.72
Gm14_bin39	88	79	0	0	0	0.49
Gm14_bin40	87	80	0	0	0	0.29
Gm14_bin41	86	81	0	0	0	0.15
Gm14_bin42	87	80	0	0	0	0.29
Gm14_bin43	82	85	0	0	0	0.05
Gm14_bin44	82	84	1	0.00598802	0	0.02
Gm14_bin45	83	83	1	0.00598802	0	0
Gm14_bin46	84	83	0	0	0	0.01
Gm14_bin47	83	84	0	0	0	0.01
Gm14_bin48	79	86	2	0.011976	0	0.3
Gm14_bin49	77	88	2	0.011976	0	0.73
Gm14_bin50	76	89	2	0.011976	0	1.02
Gm14_bin51	77	88	2	0.011976	0	0.73
Gm14_bin52	74	91	2	0.011976	0	1.75
Gm14_bin53	74	92	1	0.00598802	0	1.95
Gm14_bin54	75	91	1	0.00598802	0	1.54
Gm14_bin55	76	90	1	0.00598802	0	1.18
Gm14_bin56	75	91	1	0.00598802	0	1.54
Gm14_bin57	74	92	1	0.00598802	0	1.95
Gm14_bin58	75	91	1	0.00598802	0	1.54
Gm14_bin59	74	92	1	0.00598802	0	1.95
Gm14_bin60	75	91	1	0.00598802	0	1.54
Gm14_bin61	76	90	1	0.00598802	0	1.18
Gm14_bin62	77	89	1	0.00598802	0	0.87
Gm14_bin63	75	91	1	0.00598802	0	1.54
Gm14_bin64	76	90	1	0.00598802	0	1.18
Gm14_bin65	77	89	1	0.00598802	0	0.87
Gm14_bin66	78	88	1	0.00598802	0	0.6
Gm14_bin67	79	87	1	0.00598802	0	0.39
Gm14_bin68	78	88	1	0.00598802	0	0.6
Gm14_bin69	79	87	1	0.00598802	0	0.39
Gm14_bin70	78	88	1	0.00598802	0	0.6
Gm14_bin71	78	87	2	0.011976	0	0.49
Gm14_bin72	77	88	2	0.011976	0	0.73
Gm14_bin73	76	89	2	0.011976	0	1.02
Gm14_bin74	78	87	2	0.011976	0	0.49
Gm14_bin75	77	88	2	0.011976	0	0.73
Gm14_bin76	76	89	2	0.011976	0	1.02
Gm14_bin77	75	90	2	0.011976	0	1.36
Gm14_bin78	74	90	3	0.0179641	0	1.56
Gm14_bin79	74	90	3	0.0179641	0	1.56
Gm14_bin80	75	89	3	0.0179641	0	1.2
Gm14_bin81	73	91	3	0.0179641	0	1.98
Gm14_bin82	72	92	3	0.0179641	0	2.44
Gm14_bin83	73	92	2	0.011976	0	2.19
Gm14_bin84	73	93	1	0.00598802	0	2.41
Gm14_bin85	72	94	1	0.00598802	0	2.92
Gm14_bin86	73	94	0	0	0	2.64
Gm14_bin87	72	95	0	0	0	3.17
Gm14_bin88	74	93	0	0	0	2.16
Gm14_bin89	75	92	0	0	0	1.73
Gm14_bin90	76	91	0	0	0	1.35
Gm14_bin91	77	90	0	0	0	1.01
Gm14_bin92	77	90	0	0	0	1.01
Gm14_bin93	78	89	0	0	0	0.72
Gm14_bin94	77	90	0	0	0	1.01
Gm14_bin95	77	89	1	0.00598802	0	0.87
Gm14_bin96	77	89	1	0.00598802	0	0.87
Gm14_bin97	79	87	1	0.00598802	0	0.39
Gm14_bin98	82	84	1	0.00598802	0	0.02
Gm14_bin99	83	83	1	0.00598802	0	0
Gm14_bin100	85	81	1	0.00598802	0	0.1
Gm14_bin101	85	82	0	0	0	0.05
Gm14_bin102	86	81	0	0	0	0.15
Gm14_bin103	84	82	1	0.00598802	0	0.02
Gm14_bin104	80	86	1	0.00598802	0	0.22
Gm14_bin105	81	85	1	0.00598802	0	0.1
Gm14_bin106	81	85	1	0.00598802	0	0.1
Gm14_bin107	81	85	1	0.00598802	0	0.1
Gm14_bin108	82	84	1	0.00598802	0	0.02
Gm14_bin109	81	84	2	0.011976	0	0.05
Gm14_bin110	82	83	2	0.011976	0	0.01
Gm14_bin111	80	85	2	0.011976	0	0.15
Gm14_bin112	78	83	6	0.0359281	0	0.16
Gm14_bin113	79	82	6	0.0359281	0	0.06
Gm14_bin114	79	81	7	0.0419162	0	0.02
Gm14_bin115	80	80	7	0.0419162	0	0
Gm14_bin116	81	79	7	0.0419162	0	0.02
Gm15_bin1	87	80	0	0	0	0.29
Gm15_bin2	87	79	1	0.00598802	0	0.39
Gm15_bin3	88	78	1	0.00598802	0	0.6
Gm15_bin4	89	77	1	0.00598802	0	0.87
Gm15_bin5	89	77	1	0.00598802	0	0.87
Gm15_bin6	88	78	1	0.00598802	0	0.6
Gm15_bin7	88	78	1	0.00598802	0	0.6
Gm15_bin8	88	78	1	0.00598802	0	0.6
Gm15_bin9	87	79	1	0.00598802	0	0.39
Gm15_bin10	87	79	1	0.00598802	0	0.39
Gm15_bin11	87	78	2	0.011976	0	0.49
Gm15_bin12	85	79	3	0.0179641	0	0.22
Gm15_bin13	84	79	4	0.0239521	0	0.15
Gm15_bin14	85	78	4	0.0239521	0	0.3
Gm15_bin15	84	79	4	0.0239521	0	0.15
Gm15_bin16	83	80	4	0.0239521	0	0.06
Gm15_bin17	82	81	4	0.0239521	0	0.01
Gm15_bin18	84	80	3	0.0179641	0	0.1
Gm15_bin19	82	82	3	0.0179641	0	0
Gm15_bin20	81	83	3	0.0179641	0	0.02
Gm15_bin21	81	83	3	0.0179641	0	0.02
Gm15_bin22	82	83	2	0.011976	0	0.01
Gm15_bin23	84	81	2	0.011976	0	0.05
Gm15_bin24	85	80	2	0.011976	0	0.15
Gm15_bin25	88	77	2	0.011976	0	0.73
Gm15_bin26	89	76	2	0.011976	0	1.02
Gm15_bin27	88	78	1	0.00598802	0	0.6
Gm15_bin28	87	78	2	0.011976	0	0.49
Gm15_bin29	87	78	2	0.011976	0	0.49
Gm15_bin30	88	77	2	0.011976	0	0.73
Gm15_bin31	87	78	2	0.011976	0	0.49
Gm15_bin32	87	78	2	0.011976	0	0.49
Gm15_bin33	88	77	2	0.011976	0	0.73
Gm15_bin34	81	84	2	0.011976	0	0.05
Gm15_bin35	80	85	2	0.011976	0	0.15
Gm15_bin36	81	84	2	0.011976	0	0.05
Gm15_bin37	83	83	1	0.00598802	0	0
Gm15_bin38	82	84	1	0.00598802	0	0.02
Gm15_bin39	81	85	1	0.00598802	0	0.1
Gm15_bin40	79	86	2	0.011976	0	0.3
Gm15_bin41	78	87	2	0.011976	0	0.49
Gm15_bin42	78	86	3	0.0179641	0	0.39
Gm15_bin43	77	87	3	0.0179641	0	0.61
Gm15_bin44	78	86	3	0.0179641	0	0.39
Gm15_bin45	77	87	3	0.0179641	0	0.61
Gm15_bin46	81	83	3	0.0179641	0	0.02
Gm15_bin47	80	84	3	0.0179641	0	0.1
Gm15_bin48	81	83	3	0.0179641	0	0.02
Gm15_bin49	82	82	3	0.0179641	0	0
Gm15_bin50	83	82	2	0.011976	0	0.01
Gm15_bin51	84	81	2	0.011976	0	0.05
Gm15_bin52	86	79	2	0.011976	0	0.3
Gm15_bin53	85	80	2	0.011976	0	0.15
Gm15_bin54	84	80	3	0.0179641	0	0.1
Gm15_bin55	83	81	3	0.0179641	0	0.02
Gm15_bin56	81	81	5	0.0299401	0	0
Gm15_bin57	79	82	6	0.0359281	0	0.06
Gm15_bin58	80	81	6	0.0359281	0	0.01
Gm15_bin59	80	82	5	0.0299401	0	0.02
Gm15_bin60	79	86	2	0.011976	0	0.3
Gm15_bin61	84	81	2	0.011976	0	0.05
Gm15_bin62	85	80	2	0.011976	0	0.15
Gm15_bin63	87	79	1	0.00598802	0	0.39
Gm15_bin64	86	80	1	0.00598802	0	0.22
Gm15_bin65	87	79	1	0.00598802	0	0.39
Gm15_bin66	85	81	1	0.00598802	0	0.1
Gm15_bin67	85	81	1	0.00598802	0	0.1
Gm15_bin68	86	80	1	0.00598802	0	0.22
Gm15_bin69	85	81	1	0.00598802	0	0.1
Gm15_bin70	84	82	1	0.00598802	0	0.02
Gm15_bin71	85	81	1	0.00598802	0	0.1
Gm15_bin72	85	81	1	0.00598802	0	0.1
Gm15_bin73	84	82	1	0.00598802	0	0.02
Gm15_bin74	85	81	1	0.00598802	0	0.1
Gm15_bin75	81	85	1	0.00598802	0	0.1
Gm15_bin76	82	84	1	0.00598802	0	0.02
Gm15_bin77	83	84	0	0	0	0.01
Gm15_bin78	79	88	0	0	0	0.49
Gm15_bin79	77	90	0	0	0	1.01
Gm15_bin80	79	88	0	0	0	0.49
Gm15_bin81	78	89	0	0	0	0.72
Gm15_bin82	77	90	0	0	0	1.01
Gm15_bin83	76	91	0	0	0	1.35
Gm15_bin84	75	92	0	0	0	1.73
Gm15_bin85	76	91	0	0	0	1.35
Gm15_bin86	74	92	1	0.00598802	0	1.95
Gm15_bin87	70	96	1	0.00598802	0	4.07*
Gm15_bin88	74	92	1	0.00598802	0	1.95
Gm15_bin89	75	91	1	0.00598802	0	1.54
Gm15_bin90	74	92	1	0.00598802	0	1.95
Gm15_bin91	74	93	0	0	0	2.16
Gm15_bin92	74	93	0	0	0	2.16
Gm15_bin93	75	92	0	0	0	1.73
Gm15_bin94	82	85	0	0	0	0.05
Gm15_bin95	86	81	0	0	0	0.15
Gm15_bin96	86	80	1	0.00598802	0	0.22
Gm15_bin97	87	79	1	0.00598802	0	0.39
Gm15_bin98	88	78	1	0.00598802	0	0.6
Gm15_bin99	87	79	1	0.00598802	0	0.39
Gm15_bin100	86	80	1	0.00598802	0	0.22
Gm15_bin101	85	81	1	0.00598802	0	0.1
Gm15_bin102	84	82	1	0.00598802	0	0.02
Gm15_bin103	83	83	1	0.00598802	0	0
Gm15_bin104	84	82	1	0.00598802	0	0.02
Gm15_bin105	84	82	1	0.00598802	0	0.02
Gm15_bin106	85	81	1	0.00598802	0	0.1
Gm15_bin107	84	82	1	0.00598802	0	0.02
Gm15_bin108	83	83	1	0.00598802	0	0
Gm15_bin109	83	83	1	0.00598802	0	0
Gm15_bin110	85	81	1	0.00598802	0	0.1
Gm15_bin111	86	81	0	0	0	0.15
Gm15_bin112	85	82	0	0	0	0.05
Gm15_bin113	85	82	0	0	0	0.05
Gm15_bin114	87	80	0	0	0	0.29
Gm15_bin115	85	82	0	0	0	0.05
Gm15_bin116	86	81	0	0	0	0.15
Gm15_bin117	87	80	0	0	0	0.29
Gm15_bin118	88	79	0	0	0	0.49
Gm15_bin119	86	81	0	0	0	0.15
Gm15_bin120	86	81	0	0	0	0.15
Gm15_bin121	85	82	0	0	0	0.05
Gm15_bin122	86	81	0	0	0	0.15
Gm15_bin123	92	75	0	0	0	1.73
Gm15_bin124	88	79	0	0	0	0.49
Gm15_bin125	87	79	1	0.00598802	0	0.39
Gm15_bin126	86	80	1	0.00598802	0	0.22
Gm15_bin127	85	81	1	0.00598802	0	0.1
Gm15_bin128	83	83	1	0.00598802	0	0
Gm15_bin129	82	84	1	0.00598802	0	0.02
Gm15_bin130	82	85	0	0	0	0.05
Gm15_bin131	81	86	0	0	0	0.15
Gm15_bin132	82	85	0	0	0	0.05
Gm15_bin133	84	83	0	0	0	0.01
Gm15_bin134	86	81	0	0	0	0.15
Gm15_bin135	86	81	0	0	0	0.15
Gm15_bin136	85	82	0	0	0	0.05
Gm15_bin137	89	78	0	0	0	0.72
Gm15_bin138	89	78	0	0	0	0.72
Gm16_bin1	69	95	3	0.0179641	0	4.12*
Gm16_bin2	73	91	3	0.0179641	0	1.98
Gm16_bin3	74	90	3	0.0179641	0	1.56
Gm16_bin4	73	91	3	0.0179641	0	1.98
Gm16_bin5	74	90	3	0.0179641	0	1.56
Gm16_bin6	75	88	4	0.0239521	0	1.04
Gm16_bin7	74	91	2	0.011976	0	1.75
Gm16_bin8	82	83	2	0.011976	0	0.01
Gm16_bin9	88	77	2	0.011976	0	0.73
Gm16_bin10	89	76	2	0.011976	0	1.02
Gm16_bin11	90	75	2	0.011976	0	1.36
Gm16_bin12	91	74	2	0.011976	0	1.75
Gm16_bin13	93	73	1	0.00598802	0	2.41
Gm16_bin14	92	74	1	0.00598802	0	1.95
Gm16_bin15	94	71	2	0.011976	0	3.21
Gm16_bin16	93	72	2	0.011976	0	2.67
Gm16_bin17	91	74	2	0.011976	0	1.75
Gm16_bin18	90	75	2	0.011976	0	1.36
Gm16_bin19	89	75	3	0.0179641	0	1.2
Gm16_bin20	90	74	3	0.0179641	0	1.56
Gm16_bin21	90	73	4	0.0239521	0	1.77
Gm16_bin22	91	72	4	0.0239521	0	2.21
Gm16_bin23	92	71	4	0.0239521	0	2.71
Gm16_bin24	92	71	4	0.0239521	0	2.71
Gm16_bin25	91	72	4	0.0239521	0	2.21
Gm16_bin26	92	71	4	0.0239521	0	2.71
Gm16_bin27	89	74	4	0.0239521	0	1.38
Gm16_bin28	88	76	3	0.0179641	0	0.88
Gm16_bin29	89	76	2	0.011976	0	1.02
Gm16_bin30	90	75	2	0.011976	0	1.36
Gm16_bin31	89	74	4	0.0239521	0	1.38
Gm16_bin32	89	74	4	0.0239521	0	1.38
Gm16_bin33	90	73	4	0.0239521	0	1.77
Gm16_bin34	91	72	4	0.0239521	0	2.21
Gm16_bin35	89	74	4	0.0239521	0	1.38
Gm16_bin36	88	75	4	0.0239521	0	1.04
Gm16_bin37	87	76	4	0.0239521	0	0.74
Gm16_bin38	87	75	5	0.0299401	0	0.89
[truncated: 642 more rows]

## Sheet: Table S6
Table S6. The 78 QTLs and 70 loci for leaf chlorophyll-content traits in the ZH RIL population across different environments.
QTL	Loci Number	QTL nameA	ChrB	Bin name	CIv1.1 (bp)C	Bin length (bp)	Position (cM)	LODD	ADDE	R2 (%)F	CIv2.0 (bp)G
1	1	qBSP1e	1	Bin23	3014519-3035286	20768	22.9	2.5147	-1.0764	5.81	3037245-3038559
2	2	qASP1f	1	Bin24	3035287-3300327	265041	24.8	4.0175	-1.059	9.76	3060271-3302133
3	3	qBSP1b-1	1	Bin35	4326605-5168039	841435	41.4	3.2934	0.8371	8.05	4353053-5144197
4	4	qBSP1b-2	1	Bin42	7341823-8745224	1403402	47.6	3.6273	0.8496	8.23	7371198-8719741
5	5	qASP1b-1	1	Bin46	11517849-26055466	14537618	50.6	6.8397	1.4667	16.55	11591808-24499599
6		qTSP1b	1	Bin46	11517849-26055466	14537618	50.6	5.1323	1.6638	11.97	11591808-24499599
7	6	qASP1b-2	1	Bin62	45145639-45469717	324079	66.1	2.696	-0.8777	6.22	46035131-46328801
8	7	qMSP1c	1	Bin89	51003683-51314688	311006	104.1	2.907	1.2729	6.98	51902646-52202618
9	8	qASP2e	2	Bin28	6826912-6946505	119594	33.6	2.5964	-0.8413	5.84	6909163-7031971
10	9	qBSP2d	2	Bin30	7060106-7152841	92736	34.8	3.6616	-1.0668	8.79	7145546-7228940
11		qTSP2e	2	Bin30	7060106-7152841	92736	34.8	4.2297	-1.2461	10.08	7145546-7228940
12	10	qBSP2f	2	Bin33	7454452-9601062	2146611	38.6	2.7707	-0.996	6.93	7539451-9689680
13	11	qChl_A/B2f	2	Bin54	15046557-15213830	167274	59.1	3.1	0.1274	7.54	15251037-15422632
14	12	qChl_B2f	2	Bin62	16848795-27416648	10567854	67.2	2.5027	-0.155	5.1	17128244-26385905
15	13	qChl_A3d	3	Bin54	23668711-23951577	282867	42.5	2.5556	-0.8344	7.02	21758483-21972160
16	14	qMSP3e	3	Bin73	36603803-36725014	121212	59.4	3.9413	1.4102	10.06	34589840-34702370
17	15	qASP3e	3	Bin75	37109279-37138700	29422	61.7	3.0662	0.9172	6.85	35106012-35113620
18	16	qChl_A4e	4	Bin19	3657048-3740933	83886	6.7	2.9281	0.5364	6.81	3719112-3799124
19	17	qBSP4f	4	Bin37	7147983-7173324	25342	36	3.0699	1.0334	7.1	7226748-7252466
20	18	qASP5d-1	5	Bin59	32642277-32673030	30754	62.5	2.5862	0.7337	6.01	32915583-32931950
21	19	qASP5d-2	5	Bin68	35694819-35789884	95066	76.1	4.8752	-1.0467	12.05	35963015-36043395
22	20	qASP6f	6	Bin34	5908302-5959466	51165	37.1	2.5442	-0.8015	6.07	5914573-5964561
23	21	qASP6d	6	Bin42	6959298-7246025	286728	44.2	3.9228	-0.7514	9.14	6972002-7247613
24	22	qTSP6b	6	Bin89	15950387-16194517	244131	109.8	3.1005	0.9349	7.45	16011413-16229680
25	23	qMSP6e-1	6	Bin92	16664681-16817080	152400	112.4	3.658	1.8234	8.86	16709212-16859338
26	24	qTSP6d-1	6	Bin100	18680016-18977543	297528	117.9	3.0355	-0.8718	7.23	18895459-19173352
27	25	qTSP6d-2	6	Bin110	37764770-38299977	535208	122.3	3.4888	-0.9406	8.24	38472142-38962750
28	26	qMSP6e-2	6	Bin114	42673169-43035625	362457	125.4	2.8269	-1.5678	6.65	43432040-43781097
29	27	qTSP6c	6	Bin122	47919069-47993510	74442	141.4	3.2206	1.3386	7.82	48551973-48620610
30	28	qMSP7f-1	7	Bin20	3874430-3939289	64860	16.5	2.5202	-1.0286	5.59	3901797-3959611
31	29	qMSP7f-2	7	Bin32	6156830-6342244	185415	23.9	2.5234	-1.0331	5.59	6192764-6386192
32	30	qMSP7a-1	7	Bin73	15667842-15734307	66466	54.3	3.225	-1.1785	7.21	15769608-15813498
33	31	qASP7a	7	Bin80	16504261-16803624	299364	60.4	2.7374	-0.837	6.07	16597814-16889324
34		qChl_B7e-1	7	Bin80	16504261-16803624	299364	60.4	5.0501	-0.391	12.75	16597814-16889324
35		qChl_A/B7d	7	Bin80	16504261-16803624	299364	60.4	2.8273	-0.1838	8.69	16597814-16889324
36		qMSP7a-2	7	Bin80	16504261-16803624	299364	60.2	2.5785	-1.0563	5.81	16597814-16889324
37	32	qChl_B7e-2	7	Bin102	36679765-36795034	115270	81.7	2.7644	0.2871	6.83	36576033-36688876
38	33	qTSP7e	7	Bin131	42400510-42621846	221337	106.8	2.6708	0.9897	6.18	42355668-42566175
39	34	qTSP8f-1	8	Bin7	2225026-2271343	46318	12.6	3.096	1.296	7.64	2238240-2275653
40	35	qMSP8b	8	Bin10	2712995-2737327	24333	15.4	2.7987	0.977	7.05	2719028-2741745
41	36	qTSP8f-2	8	Bin19	4726757-4803806	77050	21.9	2.8622	1.2421	7.09	4731510-4816932
42	37	qChl_A8d	8	Bin53	12395610-14170373	1774764	65	4.4796	-1.6939	13.55	12314656-14087259
43	38	qASP9a	9	Bin4	365763-451299	85537	2.9	3.449	-0.9559	7.78	364833-446780
44	39	qBSP9e	9	Bin45	5506556-5589713	83158	44.2	4.4733	1.4727	10.56	5548206-5616564
45	40	qBSP9b	9	Bin145	41378346-41450535	72190	119	2.6062	0.7379	6.29	44099739-44157808
46	41	qTSP10b	10	Bin2	1085189-1186917	101729	0.7	2.6878	0.8225	5.61	1086839-1183043
47	42	qChl_B10d	10	Bin26	4226606-4418933	192328	24.8	3.0609	-0.2384	8.22	4243188-4437353
48	43	qTSP10c	10	Bin35	5360053-5920274	560222	33.3	3.1931	1.3005	7.72	5401666-5951643
49	44	qChl_A/B11e-1	11	Bin64	11796236-12106839	310604	55.1	4.0216	0.168	9.72	2812536-3067987
50	45	qChl_A/B11e-2	11	Bin77	16152967-16449587	296621	61.4	2.9113	0.1415	7.16	26145820-26431037
51	46	qBSP11e	11	Bin78	16449588-16610503	160916	62.6	3.0716	-1.1797	7.1	26412450-26574724
52	47	qTSP11d	11	Bin106	35888328-36478190	589863	84.5	2.6759	-0.7447	6.32	31426717-32001822
53	48	qChl_A/B12e	12	Bin60	32514901-33775218	1260318	73.4	3.7568	-0.1604	9	32476028-33703039
54	49	qBSP13a	13	Bin31	8012876-8066671	53796	5.8	3.5096	-1.2639	8.75	13814004-13794765
55	50	qASP13b-1	13	Bin133	39361093-39386817	25725	134.5	2.7394	-0.6691	6.3	40532836-40567479
56	51	qASP13b-2	13	Bin143	40173283-40428061	254779	143.3	2.7135	-0.662	6.25	41618514-41874899
57	52	qMSP14b	14	Bin37	6627118-6908085	280968	46.7	2.5138	-0.8247	6.28	6762702-7007269
58	53	qASP15a	15	Bin94	16683420-17383420	700001	99.2	5.2667	-1.1892	11.94	16695707-17350040
59		qChl_B15f-1	15	Bin94	16683420-17383420	700001	100.2	2.5493	-0.1722	5.71	16695707-17350040
60		qMSP15a-1	15	Bin94	16683420-17383420	700001	100.2	5.943	-1.6257	13.86	16695707-17350040
61	54	qMSP15a-2	15	Bin105	35998898-38505423	2506526	107.8	3.2045	-1.1477	6.93	31267238-28038044
62	55	qChl_A15f	15	Bin128	48582583-48741529	158947	124.4	3.6759	0.2313	8.99	49382502-49534743
63		qChl_B15f-2	15	Bin128	48582583-48741529	158947	124.4	3.969	0.203	8.94	49382502-49534743
64	56	qMSP16d	16	Bin4	1479325-1522634	43310	3.1	3.5719	-0.9753	8.83	1519674-1539596
65	57	qTSP16e	16	Bin17	5525628-5588607	62980	34.4	3.2909	1.0822	7.69	5551673-5607211
66	58	qASP16e	16	Bin18	5588608-5809086	220479	34.9	3.2995	0.9573	7.61	5618869-5828808
67	59	qChl_B17f	17	Bin84	36744649-36822647	77999	80.1	3.8091	0.2079	9.57	36492621-36525004
68	60	qChl_A18e	18	Bin18	1986704-2110861	124158	9.9	4.5619	-0.6527	10.87	2013599-2099977
69	61	qMSP18f-1	18	Bin32	3157973-3350322	192350	20.4	3.409	1.2357	7.68	3182661-3349093
70	62	qMSP18f-2	18	Bin40	4116314-4142492	26179	25.6	3.2963	1.2086	7.44	4139387-4161508
71	63	qBSP18f	18	Bin51	5963150-6053699	90550	38	3.2688	-1.0427	7.6	6008424-6079537
72	64	qMSP18d	18	Bin107	51243803-51961722	717920	64.3	2.7322	-0.862	6.71	46967195-47673011
73	65	qASP18c	18	Bin170	60127020-60188091	61072	113.4	2.6413	-0.9586	6.53	55846093-55895016
74	66	qChl_A19e	19	Bin10	2536515-3542002	1005488	18.6	4.4633	0.6711	10.59	2591153-3574919
75	67	qChl_B19e	19	Bin26	31063524-32705273	1641750	31.2	3.7336	0.2976	9.37	31240804-32801780
76	68	qMSP19f	19	Bin60	38485606-38681025	195420	57.4	6.6279	2.48	15.5	38713756-38901744
77	69	qTSP19f	19	Bin77	40662371-40701058	38688	70.1	3.2764	1.3331	8.17	40859609-40891331
78	70	qMSP19d	19	Bin78	40701059-40809377	108319	71.4	2.6623	-0.849	6.57	40896924-41007822
A The name of QTL is a composite of the chlorophyll-content traits: TSP: Top leaves SPAD value, MSP: Mid leaves SPAD value, BSP: Bottom leaves SPAD value, ASP: Average SPAD value,
Chl_A: Chlorophyll a content, Chl_B: Chlorophyll b content, Chl_A/B: Chlorophyll a/b ratio;
a: the R1 growth stage in the spring of 2017 at Zengcheng; b: the R4 growth stage in the spring of 2017 at Zengcheng; c: the R6 growth stage in the spring of 2017 at Zengcheng ;
d: the R1 growth stage in the summer of 2017 at Zengcheng; e: the R4 growth stage in the summer of 2017 at Zengcheng; f: the R6 growth stage in the summer of 2017 at Zengcheng.
B Chr refers to Chromosome.
C The physical position corresponding to the 95% confidence interval for the detected QTL based on Glyma.Wm82. a1. v1.1 gene model.
D LOD indicates the logarithm of odds score.
E Positive and negative values indicated additive effect by the alleles of 'Zhonghuang 24' and 'Huaxia 3', respectively.
F R2 indicates the phenotypic varriance explained by individual QTL.
G The most proximal Glyma.Wm82.a2.v1 gene model physical intervals of the detected QTLs were transformed by focusing on the positions of the interval nearest 3' and 5' ending genes.

## Sheet: Table S7
Table S7. Information of Soybase published leaf chlorophyll-content traits QTLs.
QTL name	ChrA	Nearest 3' marker	Nearest 5' marker	CIv2.0 (bp)B	Position (cM)C	References
Leaflet chlorophyll 1-1	13	Satt160	Satt343	10392903-17875691	3.04-33.18	[30]
Leaflet chlorophyll 1-2	18	Satt688	Satt309	1736692-3275857	4.53-12.54	[30]
Leaflet chlorophyll 1-3	3	Satt022	Satt312	39720475-42675829	84.54-102.05	[30]
Leaflet chlorophyll 1-4	1	Satt147	Sat_160	54121486-54828484	104.27-108.88	[30]
Leaflet chlorophyll 1-5	2	Satt282	Sat_254	11168768-24281724	46.91-76.09	[30]
Leaflet chlorophyll 1-6	1	Satt077	Satt580	45233214-49783116	62.36-77.48	[30]
Leaflet chlorophyll 1-7	13	Satt348	Satt649	1225665-16340304	5.36-15.29	[30]
Leaflet chlorophyll 1-8	10	Satt345	Satt633	12355353-12960081	56.93-59.43	[30]
Leaflet chlorophyll 1-9	6	Satt277	Sat_402	16418553-17218677	103.33-107.58	[30]
Leaflet chlorophyll 1-10	13	BARC-025291-06469	Sat_240	20410686-20520399	25.7-27.7	[30]
Leaflet chlorophyll 1-11	17	Sat_365	Satt226	26354609-28908011	85.64-87.38	[30]
Leaflet chlorophyll 1-12	9	Satt617	BARC-026035-05230	6075029-34441819	41.6-50.8	[30]
Leaflet chlorophyll 1-13	7	Satt150	Sat_391	167990-2434259	1.02-18.58	[30]
Leaflet chlorophyll 1-14	3	Satt255	Satt549	37342681-38330113	74.8-76.48	[30]
Leaflet chlorophyll 1-15	20	BARC-020713-04700	Satt419	1885268-34052339	21.9-46.22	[30]
Leaflet chlorophyll 1-16	7	Sat_258	Satt463	8283245-10655943	50.09-60.47	[30]
Leaflet chlorophyll 2-1	10	Sat_108	Satt358	1018481-48199089	9.53-129.3	[29]
Leaflet chlorophyll 3-1	3	Satt234	Sat_304	39088673-40168335	78.51-80.51	[31]
Leaflet chlorophyll 2-g1	13	NA	NA	37658142-37658142	NA	[28]
Leaflet chlorophyll 2-g2	11	NA	NA	31229649-31229668	NA	[28]
Leaflet chlorophyll 2-g3	13	NA	NA	33185039-33304202	NA	[28]
Leaflet chlorophyll 2-g4	18	NA	NA	6944172-6944172	NA	[28]
Leaflet chlorophyll 2-g5	18	NA	NA	50272746-50272746	NA	[28]
Leaflet chlorophyll 2-g6	20	NA	NA	543629-543629	NA	[28]
A Chr indicates chromosome.
B The most proximal Glyma.Wm82.a2. v1 gene model physical intervals of the published QTLs were transformed by focusing on the positions of the interval nearest 3' and 5' markers.
C Postion of QTL on chromosome.

## Sheet: Table S8
Table S8. Comparisons of the detected chlorophyll-content QTLs with the previously published ones.
QTL names	Related QTLs
qBSP1e	Novel.
qASP1f	Novel.
qBSP1b-1	Novel.
qBSP1b-2	Novel.
qASP1b-1	Novel.
qTSP1b	Novel.
qASP1b-2	Included by Leaflet chlorophyll 1-6 [30].
qMSP1c	Near to Leaflet chlorophyll 1-6 [30].
qASP2e	Novel.
qBSP2d	Novel.
qTSP2e	Novel.
qBSP2f	Novel.
qChl_A/B2f	Included by Leaflet chlorophyll 1-5 [30].
qChl_B2f	Partly overlapped with Leaflet chlorophyll 1-5 [30].
qChl_A3d	Novel.
qMSP3e	Novel.
qASP3e	Novel.
qChl_A4e	Novel.
qBSP4f	Novel.
qASP5d-1	Novel.
qASP5d-2	Novel.
qASP6f	Novel.
qASP6d	Novel.
qTSP6b	Near to Leaflet chlorophyll 1-9 [30].
qMSP6e-1	Included by Leaflet chlorophyll 1-9 [30].
qTSP6d-1	Near to Leaflet chlorophyll 1-9 [30].
qTSP6d-2	Novel.
qMSP6e-2	Novel.
qTSP6c	Novel.
qMSP7f-1	Near to Leaflet chlorophyll 1-13 [30].
qMSP7f-2	Novel.
qMSP7a-1	Novel.
qASP7a	Novel.
qChl_B7e-1	Novel.
qChl_A/B7d	Novel.
qMSP7a-2	Novel.
qChl_B7e-2	Novel.
qTSP7e	Novel.
qTSP8f-1	Novel.
qMSP8b	Novel.
qTSP8f-2	Novel.
qChl_A8d	Novel.
qASP9a	Novel.
qBSP9e	Near to Leaflet chlorophyll 1-12 [30].
qBSP9b	Novel.
qTSP10b	Included by Leaflet chlorophyll 2-1 [29].
qChl_B10d	Included by Leaflet chlorophyll 2-1 [29].
qTSP10c	Included by Leaflet chlorophyll 2-1 [29].
qChl_A/B11e-1	Novel.
qChl_A/B11e-2	Novel.
qBSP11e	Novel.
qTSP11d	Near to Leaflet chlorophyll 2-g2 [28].
qChl_A/B12e	Novel.
qBSP13a	Included by Leaflet chlorophyll 1-1 and Leaflet chlorophyll 1-7 [30].
qASP13b-1	Novel.
qASP13b-2	Novel.
qMSP14b	Novel.
qASP15a	Novel.
qChl_B15f-1	Novel.
qMSP15a-1	Novel.
qMSP15a-2	Novel.
qChl_A15f	Novel.
qChl_B15f-2	Novel.
qMSP16d	Novel.
qTSP16e	Novel.
qASP16e	Novel.
qChl_B17f	Novel.
qChl_A18e	Included by Leaflet chlorophyll 1-2 [30].
qMSP18f-1	Partly overlapped with Leaflet chlorophyll 1-2 [30].
qMSP18f-2	Novel.
qBSP18f	Near to Leaflet chlorophyll 2-g4 [28].
qMSP18d	Novel.
qASP18c	Novel.
qChl_A19e	Novel.
qChl_B19e	Novel.
qMSP19f	Novel.
qTSP19f	Novel.
qMSP19d	Novel.

## Sheet: Table S9
Table S9. Five important chlorophyll-content traits QTL hotspots are associated with several reported yield-related QTLs on SoyBase.
QTL hotspots	Published yield-related QTLs on Soybase					References
qCT1Z-2	Lodging 25-3					[33]
	Lodging 26-3					[43]
	Plant height 42-1					[29]
	Seed set 5-1					[39]
	Seed weight 15-2					[36]
	Seed weight 18-1.1					[40]
	Seed weight 35-10					[36]
qCT2Z-1	Plant height 23-1					[41]
	Seed weight 49-8					[44]
	Seed weight 6-g1					[42]
qCT3Z	Seed set 5-6					[39]
qCT7Z	Internode length 2-10					[37]
	Plant height 25-6					[33]
	Seed set 5-15					[39]
	Seed set 5-16					[39]
	Seed weight 49-15					[44]
	Seed yield 1-2					[38]
	Seed yield 22-15					[32]
	Seed yield 31-11					[45]
	Seed weight 4-g8					[35]
	Seed yield 4-g4					[35]
qCT15Z-1	Seed weight 4-g15					[35]

## Sheet: Table S10
Table S10. Genes in the hereditary intervals of the 13 major chlorophyll-content trait QTLs.
Major QTL	ChrA	CIv1.1 (bp)B	GNC	Wm82.a1.v1.1D	Start	Stop
qTSP1b, qASP1b-1	1	11517849-26055466	1	Glyma01g09460	11555184	11556227
			2	Glyma01g09481	11560221	11561128
			3	Glyma01g09500	11608788	11608970
			4	Glyma01g09510	11675231	11676337
			5	Glyma01g09515	11687515	11688465
			6	Glyma01g09520	11695476	11701510
			7	Glyma01g09530	11703244	11703468
			8	Glyma01g09540	11708035	11708550
			9	Glyma01g09581	11738402	11738872
			10	Glyma01g09620	11916862	11920298
			11	Glyma01g09631	11934523	11935027
			12	Glyma01g09640	11967122	11968573
			13	Glyma01g09650	11971140	11974007
			14	Glyma01g09660	11996467	12008222
			15	Glyma01g09860	12384415	12385443
			16	Glyma01g09900	12528615	12537191
			17	Glyma01g09920	12588418	12590126
			18	Glyma01g09948	12598149	12598766
			19	Glyma01g09976	12599051	12599537
			20	Glyma01g10004	12745025	12746402
			21	Glyma01g10032	12760734	12762383
			22	Glyma01g10060	12803638	12806519
			23	Glyma01g10081	12864162	12867113
			24	Glyma01g10070	12865328	12865580
			25	Glyma01g10090	12870304	12870537
			26	Glyma01g10100	12915880	12921146
			27	Glyma01g10121	13008741	13009964
			28	Glyma01g10141	13045088	13045509
			29	Glyma01g10160	13068290	13070591
			30	Glyma01g10183	13094882	13100738
			31	Glyma01g10206	13259516	13263715
			32	Glyma01g10231	13305442	13308517
			33	Glyma01g10254	13309390	13321481
			34	Glyma01g10278	13324784	13327645
			35	Glyma01g10302	13355410	13356481
			36	Glyma01g10326	13416711	13417813
			37	Glyma01g10350	13419563	13420937
			38	Glyma01g10371	13433577	13434202
			39	Glyma01g10390	13444507	13445181
			40	Glyma01g10600	13782195	13783121
			41	Glyma01g10610	13795844	13799755
			42	Glyma01g10730	13960626	13962588
			43	Glyma01g10850	14070872	14087892
			44	Glyma01g10880	14112120	14118766
			45	Glyma01g10900	14129303	14130710
			46	Glyma01g11110	14247143	14248189
			47	Glyma01g11130	14320795	14324110
			48	Glyma01g11180	14568534	14568824
			49	Glyma01g11390	14807029	14809655
			50	Glyma01g11473	14947314	14947773
			51	Glyma01g11556	14947842	14948129
			52	Glyma01g11640	14972819	14973806
			53	Glyma01g11755	15083418	15085790
			54	Glyma01g11870	15195054	15195880
			55	Glyma01g12310	15500344	15500912
			56	Glyma01g12340	15542211	15548262
			57	Glyma01g12740	15937029	15939729
			58	Glyma01g12840	15948221	15953470
			59	Glyma01g12940	16087454	16089518
			60	Glyma01g12955	16103171	16106499
			61	Glyma01g12970	16134797	16136261
			62	Glyma01g13170	16335426	16339127
			63	Glyma01g13390	16722785	16724403
			64	Glyma01g13400	16727754	16728455
			65	Glyma01g13410	16732843	16733939
			66	Glyma01g13532	16745458	16750194
			67	Glyma01g13654	16827428	16868761
			68	Glyma01g13777	16940734	16941754
			69	Glyma01g13900	17306261	17308391
			70	Glyma01g13930	17320004	17321677
			71	Glyma01g13945	17420499	17470577
			72	Glyma01g13960	17481712	17482061
			73	Glyma01g14160	17627820	17629241
			74	Glyma01g14266	17633686	17639586
			75	Glyma01g14373	18006949	18034570
			76	Glyma01g14480	18042134	18046082
			77	Glyma01g14500	18130229	18132625
			78	Glyma01g14700	18300893	18301399
			79	Glyma01g14733	18318923	18323085
			80	Glyma01g14766	18346083	18347761
			81	Glyma01g14800	18356150	18373966
			82	Glyma01g14905	18507858	18508875
			83	Glyma01g15010	18517442	18518370
			84	Glyma01g15134	18526282	18533321
			85	Glyma01g15258	18637239	18640215
			86	Glyma01g15382	18694962	18695204
			87	Glyma01g15506	18952414	18962622
			88	Glyma01g15630	19254140	19255483
			89	Glyma01g15687	19474757	19475786
			90	Glyma01g15744	19561925	19565934
			91	Glyma01g15802	19569956	19570642
			92	Glyma01g15860	19642511	19643505
			93	Glyma01g15883	19661252	19662687
			94	Glyma01g15906	19730842	19731653
			95	Glyma01g15930	19793858	19799930
			96	Glyma01g16140	20041372	20043743
			97	Glyma01g16250	20048201	20050535
			98	Glyma01g16360	20233419	20235447
			99	Glyma01g16370	20243647	20255339
			100	Glyma01g16375	20253383	20255244
			101	Glyma01g16380	20340975	20356558
			102	Glyma01g16526	20473821	20507463
			103	Glyma01g16673	20482850	20486104
			104	Glyma01g16820	20713504	20720624
			105	Glyma01g17030	21011810	21014457
			106	Glyma01g17230	21161586	21162372
			107	Glyma01g17240	21232890	21235373
			108	Glyma01g17271	21300957	21302664
			109	Glyma01g17300	21447377	21448520
			110	Glyma01g17330	21487779	21490647
			111	Glyma01g17350	21602000	21604652
			112	Glyma01g17426	21677183	21677611
			113	Glyma01g17503	21677720	21680521
			114	Glyma01g17580	21886081	21888825
			115	Glyma01g17590	21937385	21937864
			116	Glyma01g17820	22078171	22079110
			117	Glyma01g17850	22130114	22137111
			118	Glyma01g17870	22202474	22210341
			119	Glyma01g17880	22222122	22222938
			120	Glyma01g18040	22484145	22487576
			121	Glyma01g18200	22687070	22688346
			122	Glyma01g18360	22689359	22689601
			123	Glyma01g18520	22790156	22793135
			124	Glyma01g18606	23174175	23175344
			125	Glyma01g18693	23245421	23247113
			126	Glyma01g18780	23303294	23306986
			127	Glyma01g18885	23422051	23424265
			128	Glyma01g18990	23424892	23425203
			129	Glyma01g19200	23586982	23590259
			130	Glyma01g19420	23910736	23912214
			131	Glyma01g19820	24220924	24227067
			132	Glyma01g20030	24388542	24405141
			133	Glyma01g20130	24561668	24562473
			134	Glyma01g20230	24590328	24594299
			135	Glyma01g20306	24680833	24681420
			136	Glyma01g20383	24850235	24853077
			137	Glyma01g20460	24945684	24950931
			138	Glyma01g20565	25139087	25141476
			139	Glyma01g20670	25147644	25157143
			140	Glyma01g20700	25222325	25227920
			141	Glyma01g20710	25241779	25246814
			142	Glyma01g20720	25343081	25358309
			143	Glyma01g20740	25402502	25405946
			144	Glyma01g20751	25409532	25409921
			145	Glyma01g20760	25500531	25509163
			146	Glyma01g20775	25559740	25563228
			147	Glyma01g20790	25566714	25569152
			148	Glyma01g20800	25569809	25571509
			149	Glyma01g20811	25640215	25651295
			150	Glyma01g20820	25649947	25650840
			151	Glyma01g20860	25711549	25714121
			152	Glyma01g20870	25714753	25716813
			153	Glyma01g20885	25783766	25787946
			154	Glyma01g20900	25807515	25813526
			155	Glyma01g20910	25867402	25867807
			156	Glyma01g20920	25867822	25870459
			157	Glyma01g20935	25874291	25875066
			158	Glyma01g20950	26043471	26048530
qTSP2e	2	7060106-7152841	1	Glyma02g09080	7067084	7073974
			2	Glyma02g09090	7074863	7079621
			3	Glyma02g09110	7090104	7090823
			4	Glyma02g09120	7101976	7108048
			5	Glyma02g09130	7110187	7115823
			6	Glyma02g09140	7128718	7134431
			7	Glyma02g09147	7142933	7146510
			8	Glyma02g09154	7147951	7150564
qMSP3e	3	36603803-36725014	1	Glyma03g28650	36611580	36613204
			2	Glyma03g28660	36633988	36637947
			3	Glyma03g28675	36644243	36649045
			4	Glyma03g28690	36650943	36653848
			5	Glyma03g28700	36655718	36658824
			6	Glyma03g28710	36663046	36664506
			7	Glyma03g28720	36667065	36669026
			8	Glyma03g28731	36679423	36680680
			9	Glyma03g28740	36685649	36688333
			10	Glyma03g28750	36692265	36700040
			11	Glyma03g28760	36707979	36709723
			12	Glyma03g28770	36710779	36715693
			13	Glyma03g28780	36717537	36724326
qASP5d-2	5	35694819-35789884	1	Glyma05g30300	35691911	35695037
			2	Glyma05g30310	35698070	35700134
			3	Glyma05g30320	35706039	35714105
			4	Glyma05g30330	35722755	35726635
			5	Glyma05g30340	35728662	35731478
			6	Glyma05g30350	35735568	35737476
			7	Glyma05g30360	35742935	35743637
			8	Glyma05g30380	35754306	35755603
			9	Glyma05g30385	35777684	35778484
			10	Glyma05g30390	35782101	35784464
qChl_B7e-1	7	16504261-16803624	1	Glyma07g16855	16504921	16506099
			2	Glyma07g16860	16509757	16511822
			3	Glyma07g16876	16514251	16515611
			4	Glyma07g16893	16532625	16533611
			5	Glyma07g16910	16548143	16550293
			6	Glyma07g16925	16552053	16553221
			7	Glyma07g16940	16569598	16571022
			8	Glyma07g16950	16578190	16580004
			9	Glyma07g16970	16612919	16615722
			10	Glyma07g16980	16635423	16637123
			11	Glyma07g16990	16640394	16640801
			12	Glyma07g16995	16642651	16643017
			13	Glyma07g17000	16666326	16668062
			14	Glyma07g17010	16669225	16673944
			15	Glyma07g17030	16690352	16691722
			16	Glyma07g17060	16702786	16704157
			17	Glyma07g17080	16708853	16709284
			18	Glyma07g17090	16733419	16734725
			19	Glyma07g17101	16753989	16759432
			20	Glyma07g17110	16786336	16791688
			21	Glyma07g17116	16801037	16804140
qChl_A8d	8	12395610-14170373	1	Glyma08g16891	12397050	12401367
			2	Glyma08g16900	12401096	12401367
			3	Glyma08g16910	12401459	12406903
			4	Glyma08g16940	12425890	12428144
			5	Glyma08g16947	12428972	12430356
			6	Glyma08g16954	12432852	12433781
			7	Glyma08g16962	12439673	12445342
			8	Glyma08g16970	12455216	12459216
			9	Glyma08g16980	12460105	12470071
			10	Glyma08g16990	12460263	12461147
			11	Glyma08g17000	12469149	12472870
			12	Glyma08g17010	12476844	12481886
			13	Glyma08g17020	12484212	12487527
			14	Glyma08g17030	12488599	12491587
			15	Glyma08g17040	12492850	12494778
			16	Glyma08g17053	12499930	12500543
			17	Glyma08g17066	12501290	12506463
			18	Glyma08g17080	12505844	12511577
			19	Glyma08g17091	12521916	12526092
			20	Glyma08g17100	12526530	12527260
			21	Glyma08g17110	12530350	12536952
			22	Glyma08g17120	12545282	12552171
			23	Glyma08g17130	12565390	12568269
			24	Glyma08g17140	12591175	12594893
			25	Glyma08g17160	12602230	12608330
			26	Glyma08g17170	12609458	12622436
			27	Glyma08g17180	12644252	12648318
			28	Glyma08g17190	12652299	12653979
			29	Glyma08g17200	12663097	12666911
			30	Glyma08g17220	12673563	12675876
			31	Glyma08g17230	12695525	12699451
			32	Glyma08g17240	12717825	12723030
			33	Glyma08g17255	12732488	12765909
			34	Glyma08g17270	12775511	12777853
			35	Glyma08g17280	12785305	12788492
			36	Glyma08g17290	12804468	12808620
			37	Glyma08g17300	12810294	12812529
			38	Glyma08g17310	12816314	12823630
			39	Glyma08g17320	12827538	12830723
			40	Glyma08g17330	12832856	12842382
			41	Glyma08g17351	12859561	12863937
			42	Glyma08g17371	12873556	12875670
			43	Glyma08g17390	12904524	12908105
			44	Glyma08g17400	12924004	12926895
			45	Glyma08g17410	12941832	12944202
			46	Glyma08g17420	12946757	12947338
			47	Glyma08g17450	12952440	12965207
			48	Glyma08g17460	12968594	12973295
			49	Glyma08g17470	12975138	12982364
			50	Glyma08g17480	12983908	12986833
			51	Glyma08g17490	12991475	12995337
			52	Glyma08g17511	13006517	13007702
			53	Glyma08g17530	13016616	13019152
			54	Glyma08g17540	13027922	13030376
			55	Glyma08g17555	13036936	13039229
			56	Glyma08g17570	13045729	13056426
			57	Glyma08g17580	13064884	13073289
			58	Glyma08g17585	13077164	13077638
			59	Glyma08g17591	13081996	13091606
			60	Glyma08g17595	13097531	13099540
			61	Glyma08g17600	13110461	13113748
			62	Glyma08g17610	13118924	13122690
			63	Glyma08g17615	13126566	13129827
			64	Glyma08g17620	13132145	13137923
			65	Glyma08g17630	13139585	13143288
			66	Glyma08g17640	13146888	13155008
			67	Glyma08g17650	13156064	13165227
			68	Glyma08g17660	13182346	13183866
			69	Glyma08g17670	13191391	13192743
			70	Glyma08g17680	13200476	13202060
			71	Glyma08g17694	13202402	13209925
			72	Glyma08g17687	13208218	13209072
			73	Glyma08g17702	13213827	13215293
			74	Glyma08g17710	13227358	13228395
			75	Glyma08g17722	13232317	13235814
			76	Glyma08g17734	13243630	13245455
			77	Glyma08g17747	13247900	13249735
			78	Glyma08g17760	13253415	13261667
			79	Glyma08g17776	13263604	13267712
			80	Glyma08g17793	13268802	13272542
			81	Glyma08g17810	13283324	13290966
			82	Glyma08g17820	13293209	13296472
			83	Glyma08g17830	13297524	13302665
			84	Glyma08g17840	13305078	13309450
			85	Glyma08g17850	13311621	13314762
			86	Glyma08g17861	13319188	13322619
			87	Glyma08g17870	13339050	13343365
			88	Glyma08g17880	13396965	13398414
			89	Glyma08g17890	13433488	13435820
			90	Glyma08g17905	13438563	13440866
			91	Glyma08g17920	13446082	13446866
			92	Glyma08g17935	13449438	13450064
			93	Glyma08g17950	13463180	13466046
			94	Glyma08g17960	13468294	13475079
			95	Glyma08g17980	13498627	13501478
			96	Glyma08g17990	13516201	13521021
			97	Glyma08g18000	13543947	13546302
			98	Glyma08g18011	13550639	13551055
			99	Glyma08g18022	13551470	13552536
			100	Glyma08g18033	13555792	13559427
			101	Glyma08g18044	13570419	13570816
			102	Glyma08g18056	13571676	13573019
			103	Glyma08g18068	13581755	13585711
			104	Glyma08g18080	13586478	13588836
			105	Glyma08g18090	13591320	13594273
			106	Glyma08g18110	13597906	13602297
			107	Glyma08g18121	13602834	13604018
			108	Glyma08g18130	13604652	13610507
			109	Glyma08g18141	13610477	13613475
			110	Glyma08g18150	13638334	13640388
			111	Glyma08g18160	13651251	13655954
			112	Glyma08g18170	13667793	13669239
			113	Glyma08g18181	13670972	13672102
			114	Glyma08g18190	13674186	13678410
			115	Glyma08g18200	13679561	13680901
			116	Glyma08g18211	13684294	13688826
			117	Glyma08g18220	13690428	13691544
			118	Glyma08g18230	13693733	13694661
			119	Glyma08g18240	13698156	13704251
			120	Glyma08g18255	13707225	13712323
			121	Glyma08g18270	13721676	13728553
			122	Glyma08g18280	13730483	13738720
			123	Glyma08g18300	13754177	13759766
			124	Glyma08g18310	13760713	13766290
			125	Glyma08g18320	13767452	13772214
			126	Glyma08g18330	13771902	13776607
			127	Glyma08g18340	13778120	13779388
			128	Glyma08g18350	13784897	13785457
			129	Glyma08g18360	13789464	13791917
			130	Glyma08g18370	13792937	13794423
			131	Glyma08g18380	13795438	13799952
			132	Glyma08g18390	13807447	13808119
			133	Glyma08g18400	13810824	13811355
			134	Glyma08g18410	13811411	13816198
			135	Glyma08g18430	13820902	13827106
			136	Glyma08g18440	13830886	13834950
			137	Glyma08g18450	13844003	13854165
			138	Glyma08g18460	13856227	13858068
			139	Glyma08g18470	13867947	13872796
			140	Glyma08g18490	13884367	13893088
			141	Glyma08g18500	13894444	13903449
			142	Glyma08g18510	13903709	13906551
			143	Glyma08g18520	13916592	13921238
			144	Glyma08g18540	13947673	13953877
			145	Glyma08g18550	13953496	13953754
			146	Glyma08g18560	13956976	13961573
			147	Glyma08g18570	13964006	13971300
			148	Glyma08g18580	13976658	13985414
			149	Glyma08g18590	13988256	13994062
			150	Glyma08g18600	14002387	14007587
			151	Glyma08g18610	14013961	14019816
			152	Glyma08g18630	14023473	14025740
			153	Glyma08g18640	14027100	14029001
			154	Glyma08g18650	14032818	14037030
			155	Glyma08g18660	14039024	14040577
			156	Glyma08g18671	14045059	14045680
			157	Glyma08g18680	14046338	14047291
			158	Glyma08g18690	14050444	14052106
			159	Glyma08g18700	14063778	14064753
			160	Glyma08g18710	14070195	14071396
			161	Glyma08g18720	14072814	14085824
			162	Glyma08g18730	14092834	14098171
			163	Glyma08g18740	14101305	14104866
			164	Glyma08g18750	14106268	14111308
			165	Glyma08g18760	14115551	14119856
			166	Glyma08g18770	14121530	14122846
			167	Glyma08g18781	14123190	14127949
			168	Glyma08g18791	14129281	14131731
			169	Glyma08g18801	14154786	14157329
qBSP9e	9	5506556-5589713	1	Glyma09g06755	5505391	5511481
			2	Glyma09g06760	5512185	5527980
			3	Glyma09g06770	5528287	5537168
			4	Glyma09g06780	5560054	5560810
			5	Glyma09g06791	5566099	5570192
			6	Glyma09g06800	5571380	5573720
qASP15a, qMSP15a-1	15	16683420-17383420	1	Glyma15g19450	16731085	16756510
			2	Glyma15g19460	16759912	16762499
			3	Glyma15g19470	16774725	16789504
			4	Glyma15g19490	16810013	16810530
			5	Glyma15g19500	16828891	16829125
			6	Glyma15g19505	16829175	16830471
			7	Glyma15g19510	16833879	16835243
			8	Glyma15g19520	16843488	16852479
			9	Glyma15g19530	16856174	16861253
			10	Glyma15g19533	16867816	16868817
			11	Glyma15g19536	16871841	16878865
			12	Glyma15g19540	16888616	16897669
			13	Glyma15g19550	16894950	16905730
			14	Glyma15g19560	16912631	16918588
			15	Glyma15g19570	16919691	16924973
			16	Glyma15g19580	16928249	16933521
			17	Glyma15g19600	16956306	16960327
			18	Glyma15g19620	16996886	17003700
			19	Glyma15g19631	17007111	17010449
			20	Glyma15g19640	17010200	17011854
			21	Glyma15g19651	17026309	17029057
			22	Glyma15g19660	17033277	17037973
			23	Glyma15g19670	17047912	17053779
			24	Glyma15g19681	17067475	17070008
			25	Glyma15g19690	17073201	17074876
			26	Glyma15g19711	17107289	17107644
			27	Glyma15g19731	17135122	17145058
			28	Glyma15g19750	17145555	17150444
			29	Glyma15g19771	17164141	17165850
			30	Glyma15g19790	17216549	17218782
			31	Glyma15g19800	17225976	17229374
			32	Glyma15g19810	17240772	17243519
			33	Glyma15g19820	17252847	17258820
			34	Glyma15g19840	17325878	17328540
			35	Glyma15g19900	17381451	17382900
qChl_A18e	18	1986704-2110861	1	Glyma18g03040	2013003	2016594
			2	Glyma18g03053	2018566	2020715
			3	Glyma18g03066	2021742	2023154
			4	Glyma18g03080	2024006	2032423
			5	Glyma18g03090	2033238	2038137
			6	Glyma18g03100	2041975	2047665
			7	Glyma18g03110	2048716	2053396
			8	Glyma18g03120	2059647	2062874
			9	Glyma18g03130	2063294	2063674
			10	Glyma18g03140	2066838	2071362
			11	Glyma18g03151	2072174	2073366
			12	Glyma18g03161	2074235	2079715
			13	Glyma18g03170	2089595	2091689
			14	Glyma18g03180	2092774	2099488
qChl_A19e	19	2536515-3542002	1	Glyma19g02670	2536353	2540976
			2	Glyma19g02680	2545470	2557462
			3	Glyma19g02690	2570331	2578494
			4	Glyma19g02700	2591178	2594179
			5	Glyma19g02705	2641188	2641682
			6	Glyma19g02710	2647356	2650816
			7	Glyma19g02720	2651051	2654328
			8	Glyma19g02725	2655327	2657481
			9	Glyma19g02730	2672549	2677567
			10	Glyma19g02750	2684129	2684767
			11	Glyma19g02763	2699246	2700836
			12	Glyma19g02776	2705742	2706267
			13	Glyma19g02790	2728167	2739693
			14	Glyma19g02801	2741201	2742616
			15	Glyma19g02810	2742691	2745731
			16	Glyma19g02825	2793604	2799642
			17	Glyma19g02840	2800606	2806851
			18	Glyma19g02850	2863203	2865406
			19	Glyma19g02871	2878074	2879416
			20	Glyma19g02890	2969034	2972114
			21	Glyma19g02900	2984334	2986915
			22	Glyma19g02911	3007084	3008581
			23	Glyma19g02920	3042518	3044251
			24	Glyma19g02940	3049370	3050629
			25	Glyma19g02970	3065508	3066517
			26	Glyma19g02980	3087303	3090052
			27	Glyma19g03000	3105011	3107033
			28	Glyma19g03010	3124648	3126788
			29	Glyma19g03020	3149604	3153704
			30	Glyma19g03040	3155085	3157909
			31	Glyma19g03050	3166011	3175063
			32	Glyma19g03060	3179521	3181250
			33	Glyma19g03071	3189877	3191068
			34	Glyma19g03080	3199742	3201862
			35	Glyma19g03090	3205371	3208464
			36	Glyma19g03105	3211607	3226998
			37	Glyma19g03120	3236522	3237986
			38	Glyma19g03131	3240403	3241262
			39	Glyma19g03140	3243757	3250165
			40	Glyma19g03150	3251869	3260411
			41	Glyma19g03165	3257961	3259216
			42	Glyma19g03180	3262736	3263864
			43	Glyma19g03190	3265083	3266748
			44	Glyma19g03220	3272413	3281724
			45	Glyma19g03250	3290580	3295638
			46	Glyma19g03260	3300384	3303155
			47	Glyma19g03270	3305238	3305465
			48	Glyma19g03290	3321967	3326662
			49	Glyma19g03350	3346467	3347977
			50	Glyma19g03370	3362121	3370490
			51	Glyma19g03380	3385766	3389282
			52	Glyma19g03390	3392219	3396675
			53	Glyma19g03401	3410742	3414319
			54	Glyma19g03410	3423610	3427657
			55	Glyma19g03420	3440633	3445052
			56	Glyma19g03430	3446850	3451341
			57	Glyma19g03440	3454616	3467505
			58	Glyma19g03451	3476599	3477849
			59	Glyma19g03460	3481277	3488500
			60	Glyma19g03476	3491702	3494911
			61	Glyma19g03470	3492051	3492621
			62	Glyma19g03483	3495811	3496742
			63	Glyma19g03490	3513140	3524353
			64	Glyma19g03500	3525294	3528480
			65	Glyma19g03510	3537064	3540230
			66	Glyma19g03520	3541929	3544330
qMSP19f	19	38485606-38681025	1	Glyma19g30810	38500709	38501086
			2	Glyma19g30820	38504473	38509503
			3	Glyma19g30830	38514892	38517968
			4	Glyma19g30850	38526791	38530427
			5	Glyma19g30860	38532480	38534461
			6	Glyma19g30870	38551217	38552454
			7	Glyma19g30865	38551679	38551963
			8	Glyma19g30880	38557513	38564680
			9	Glyma19g30900	38591389	38594670
			10	Glyma19g30910	38606185	38608564
			11	Glyma19g30920	38620313	38625765
			12	Glyma19g30940	38636057	38644251
			13	Glyma19g30950	38658362	38663073
			14	Glyma19g30960	38664698	38669585
			15	Glyma19g30975	38671129	38688757
A Chr refers to chromosome.
B The physical position corresponding to the 95% confidence interval for the detected QTL based on Glyma.Wm82. a1. v1.1 gene model.
C GN refers to gene number.
D Wm82.a1.v1.1, Glyma.Wm82.a1.v1.1 gene model from SoyBase.

[truncated: 5 more sheets: Table S11, Table S12, Table S13, Table S14, Table S15]
